# Supplementary material for: Bacterial diversity along the geothermal gradients: insights from the high-altitude Himalayan hot spring habitats of Sikkim
Source: Curr Res Microb Sci. 2024 Nov 7;7:100310. doi: 10.1016/j.crmicr.2024.100310 (PMC11613191; doi:10.1016/j.crmicr.2024.100310)
Supplement: Supplementary file 1 [file mmc1.xlsx]

## Sheet: Supplementary Sheet 1.
Supplementary Excel Sheet 1. Phylum level bacterial diversity in respective thermal regions (Sampling sites)
Phylum	NY1T	NY2T	NY1M	NY2M	NY1P	NY2P	Y1T	Y2T	Y1M	Y2M	Y1P	Y2P
Bacillota	58.49	54.94	61.22	64.58	68.96	11.2	55.89	46.5	34.93	15.57	6	67.93
Pseudomonadota	33.42	29.93	32.6	29.47	22.3	42.35	19.35	27.89	26.11	52.42	54.72	23.18
Actinomycetota	4.89	4.56	3.19	3.66	2.59	34.89	2.31	11.51	1.2	4.06	7.08	0.47
Cyanobacteriota	0.97	0.91	0.55	0.7	0.54	0.63	0.44	1.18	0	0	1.34	2.32
Acidobacteriota	0.32	0.32	0.52	0.37	0.19	0	0	0.44	1.98	2.91	1.99	0.67
Planctomycetota	0.25	0.3	0.51	0.29	0.14	1.34	0	0.38	1.9	5.77	5.19	0.55
Bacteroidota	0.87	8.19	0.24	0.26	4.78	6.23	1.26	11.51	9.2	8.49	17.92	2.68
Chloroflexota	0.27	0.28	0.24	0.23	0.15	0.89	14.43	0.33	3.63	3.08	0.93	0
Aquificota	0	0	0.18	0.05	0	0	0	0	0	0	0	0
Gemmatimonadota	0.09	0.1	0.12	0.09	0.05	0	0	0.14	0	0	0.81	0.35
Deinococcota	0.09	0.1	0	0	0	0	2.36	0.12	14.27	0.96	0	0.28
Mycoplasmatota	0	0	0	0	0.05	0	0	0	0.76	0	0	0
Verrucomicrobiota	0	0	0	0	0	0.64	0	0	0	1.23	2.25	0.91
Spirochaetota	0	0	0	0	0	0.58	0	0	0	0	0	0
Thermotogota	0	0	0	0	0	0.35	0	0	0	0	0	0
Ignavibacteriota	0	0	0	0	0	0	0	0	3	0	0	0
Dictyoglomota	0	0	0	0	0	0	0	0	0	1.43	0	0
Nitrospirota	0	0	0	0	0	0	1.51	0	0	0	0	0
Crenarchaeota	0	0	0	0	0	0	0.44	0	0	0	0	0
Candidatus Saccharibacteria	0	0	0	0	0	0	0.35	0	0	0	0	0
unclassified	0.34	0.37	0.63	0.3	0.25	0.9	1.66	0	3.02	4.08	1.77	0.66
Phylum	NY1T	NY2T	Average	NY1M	NY2M	Average	NY1P	NY2P	Average	Y1T	Y2T	Average	Y1M	Y2M	Average	Y1P	Y2P	Average
Bacillota	58.49	54.94	56.715	61.22	64.58	62.9	68.96	11.2	40.08	55.89	46.5	51.195	34.93	15.57	25.25	6	67.93	36.965
Pseudomonadota	33.42	29.93	31.675	32.6	29.47	31.035	22.3	42.35	32.325	19.35	27.89	23.62	26.11	52.42	39.265	54.72	23.18	38.95
Actinomycetota	4.89	4.56	4.725	3.19	3.66	3.425	2.59	34.89	18.74	2.31	11.51	6.91	1.2	4.06	2.63	7.08	0.47	3.775
Cyanobacteriota	0.97	0.91	0.94	0.55	0.7	0.625	0.54	0.63	0.585	0.44	1.18	0.81	0	0	0	1.34	2.32	1.83
Acidobacteriota	0.32	0.32	0.32	0.52	0.37	0.445	0.19	0	0.095	0	0.44	0.22	1.98	2.91	2.445	1.99	0.67	1.33
Planctomycetota	0.25	0.3	0.275	0.51	0.29	0.4	0.14	1.34	0.74	0	0.38	0.19	1.9	5.77	3.835	5.19	0.55	2.87
Bacteroidota	0.87	8.19	4.53	0.24	0.26	0.25	4.78	6.23	5.505	1.26	11.51	6.385	9.2	8.49	8.845	17.92	2.68	10.3
Chloroflexota	0.27	0.28	0.275	0.24	0.23	0.235	0.15	0.89	0.52	14.43	0.33	7.38	3.63	3.08	3.355	0.93	0	0.465
Aquificota	0	0	0	0.18	0.05	0.115	0	0	0	0	0	0	0	0	0	0	0	0
Gemmatimonadota	0.09	0.1	0.095	0.12	0.09	0.105	0.05	0	0.025	0	0.14	0.07	0	0	0	0.81	0.35	0.58
Deinococcota	0.09	0.1	0.095	0	0	0	0	0	0	2.36	0.12	1.24	14.27	0.96	7.615	0	0.28	0.14
Mycoplasmatota	0	0	0	0	0	0	0.05	0	0.025	0	0	0	0.76	0	0.38	0	0	0
Verrucomicrobiota	0	0	0	0	0	0	0	0.64	0.32	0	0	0	0	1.23	0.615	2.25	0.91	1.58
Spirochaetota	0	0	0	0	0	0	0	0.58	0.29	0	0	0	0	0	0	0	0	0
Thermotogota	0	0	0	0	0	0	0	0.35	0.175	0	0	0	0	0	0	0	0	0
Ignavibacteriota	0	0	0	0	0	0	0	0	0	0	0	0	3	0	1.5	0	0	0
Dictyoglomota	0	0	0	0	0	0	0	0	0	0	0	0	0	1.43	0.715	0	0	0
Nitrospirota	0	0	0	0	0	0	0	0	0	1.51	0	0.755	0	0	0	0	0	0
Crenarchaeota	0	0	0	0	0	0	0	0	0	0.44	0	0.22	0	0	0	0	0	0
Candidatus Saccharibacteria	0	0	0	0	0	0	0	0	0	0.35	0	0.175	0	0	0	0	0	0
Most Abundant Phylum
Phylum	AMPYHS1T	AMPYHS1M	AMPYHS1P	AMPYHS2T	AMPYHS2M	AMPYHS2P
Bacillota	56.715	62.9	40.08	51.195	25.25	36.965
Pseudomonadota	31.675	31.035	32.325	23.62	39.265	38.95
Actinomycetota	4.725	3.425	18.74	6.91	2.63	3.775
Cyanobacteriota	0.94	0.625	0.585	0.81	0	1.83
Acidobacteriota	0.32	0.445	0.095	0.22	2.445	1.33
Planctomycetota	0.275	0.4	0.74	0.19	3.835	2.87
Bacteroidota	4.53	0.25	5.505	6.385	8.845	10.3
Chloroflexota	0.275	0.235	0.52	7.38	3.355	0.465
Gemmatimonadota	0.095	0.105	0.025	0.07	0	0.58
Deinococcota	0.095	0	0	1.24	7.615	0.14
Verrucomicrobiota	0	0	0.32	0	0.615	1.58
Ignavibacteriota	0	0	0	0	1.5	0
Dictyoglomota	0	0	0	0	0.715	0
Nitrospirota	0	0	0	0.755	0	0
Phylum	AMPYHS1T		Phylum	AMPYHS2T		Phylum	AMPYHS1M		Phylum	AMPYHS2M		Phylum	AMPYHS1P		Phylum	AMPYHS2P
Bacillota	56.715		Bacillota	51.195		Bacillota	62.9		Pseudomonadota	39.265		Bacillota	40.08		Pseudomonadota	38.95
Pseudomonadota	31.675		Pseudomonadota	23.62		Pseudomonadota	31.035		Bacillota	25.25		Pseudomonadota	32.325		Bacillota	36.965
Actinomycetota	4.725		Chloroflexota	7.38		Actinomycetota	3.425		Bacteroidota	8.845		Actinomycetota	18.74		Bacteroidota	10.3
Bacteroidota	4.53		Actinomycetota	6.91		Cyanobacteriota	0.625		Deinococcota	7.615		Bacteroidota	5.505		Actinomycetota	3.775
Cyanobacteriota	0.94		Bacteroidota	6.385		Acidobacteriota	0.445		Planctomycetota	3.835		Planctomycetota	0.74		Planctomycetota	2.87
Acidobacteriota	0.32		Deinococcota	1.24		Planctomycetota	0.4		Chloroflexota	3.355		Cyanobacteriota	0.585		Cyanobacteriota	1.83
Planctomycetota	0.275		Cyanobacteriota	0.81		Bacteroidota	0.25		Actinomycetota	2.63		Chloroflexota	0.52		Verrucomicrobiota	1.58
Chloroflexota	0.275		Nitrospirota	0.755		Chloroflexota	0.235		Acidobacteriota	2.445		Verrucomicrobiota	0.32		Acidobacteriota	1.33
Gemmatimonadota	0.095		Acidobacteriota	0.22		Gemmatimonadota	0.105		Ignavibacteriota	1.5		Acidobacteriota	0.095		Gemmatimonadota	0.58
Deinococcota	0.095		Planctomycetota	0.19		Deinococcota	0		Dictyoglomota	0.715		Gemmatimonadota	0.025		Chloroflexota	0.465
Verrucomicrobiota	0		Gemmatimonadota	0.07		Verrucomicrobiota	0		Verrucomicrobiota	0.615		Deinococcota	0		Deinococcota	0.14
Ignavibacteriota	0		Verrucomicrobiota	0		Ignavibacteriota	0		Cyanobacteriota	0		Ignavibacteriota	0		Ignavibacteriota	0
Dictyoglomota	0		Ignavibacteriota	0		Dictyoglomota	0		Gemmatimonadota	0		Dictyoglomota	0		Dictyoglomota	0
Nitrospirota	0		Dictyoglomota	0		Nitrospirota	0		Nitrospirota	0		Nitrospirota	0		Nitrospirota	0
Phylum	AMPYHS1T	AMPYHS2T		AMPYHS1M	AMPYHS2M		AMPYHS1P	AMPYHS2P
Bacillota	56.715	51.195	53.955	62.9	25.25	44.075	40.08	36.965	38.5225
Pseudomonadota	31.675	23.62	27.6475	31.035	39.265	35.15	32.325	38.95	35.6375
Actinomycetota	4.725	6.91	5.8175	3.425	2.63	3.0275	18.74	3.775	11.2575
Cyanobacteriota	0.94	0.81	0.875	0.625	0	0.3125	0.585	1.83	1.2075
Acidobacteriota	0.32	0.22	0.27	0.445	2.445	1.445	0.095	1.33	0.7125
Planctomycetota	0.275	0.19	0.2325	0.4	3.835	2.1175	0.74	2.87	1.805
Bacteroidota	4.53	6.385	5.4575	0.25	8.845	4.5475	5.505	10.3	7.9025
Chloroflexota	0.275	7.38	3.8275	0.235	3.355	1.795	0.52	0.465	0.4925
Gemmatimonadota	0.095	0.07	0.0825	0.105	0	0.0525	0.025	0.58	0.3025
Deinococcota	0.095	1.24	0.6675	0	7.615	3.8075	0	0.14	0.07
Verrucomicrobiota	0	0	0	0	0.615	0.3075	0.32	1.58	0.95
Ignavibacteriota	0	0	0	0	1.5	0.75	0	0	0
Dictyoglomota	0	0	0	0	0.715	0.3575	0	0	0
Nitrospirota	0	0.755	0.3775	0	0	0	0	0	0
Phylum	Hot region	Warm region	Cold region
Bacillota	53.955	44.075	38.5225
Pseudomonadota	27.6475	35.15	35.6375
Actinomycetota	5.8175	3.0275	11.2575
Cyanobacteriota	0.875	0.3125	1.2075
Acidobacteriota	0.27	1.445	0.7125
Planctomycetota	0.2325	2.1175	1.805
Bacteroidota	5.4575	4.5475	7.9025
Chloroflexota	3.8275	1.795	0.4925
Gemmatimonadota	0.0825	0.0525	0.3025
Deinococcota	0.6675	3.8075	0.07
Verrucomicrobiota	0	0.3075	0.95
Ignavibacteriota	0	0.75	0
Dictyoglomota	0	0.3575	0
Nitrospirota	0.3775	0	0

## Sheet: Supplementary Sheet 2.
Supplementary Excel Sheet 2. Genus level bacterial diversity for respective thermal regions
Genus	NY1T	NY2T	NY1M	NY2M	NY1P	NY2P	Y1T	Y2T	Y1M	Y2M	Y1P	Y2P
Acetivibrio	0	0	0	0	0	0	0	0	3625	0	0	0
Acetoanaerobium	0	0	0	0	0	2797	0	0	0	0	0	2151
Acidovorax	0	0	0	0	0	0	0	0	0	0	2866	0
Acinetobacter	0	0	4843	1666	0	0	0	0	6307	11303	0	0
Agrobacterium	0	0	0	0	0	0	0	0	0	0	0	2811
Alkalilimnicola	0	0	0	0	0	0	0	0	4450	3056	0	0
Bacillus	0	0	0	0	0	0	3825	0	0	0	0	0
Brevibacillus	0	0	0	0	0	0	15386	0	0	0	0	0
Brevundimonas	0	0	0	0	0	3972	0	0	0	0	0	0
Burkholderia	0	0	3318	0	0	0	0	0	0	0	0	0
Candidatus Arthromitus	0	0	0	0	0	0	0	0	4988	0	0	0
Chitinophaga	0	0	0	0	0	0	0	0	0	0	3418	0
Chloracidobacterium	0	0	0	0	0	0	0	0	0	3011	0	0
Clostridium	0	0	0	0	0	0	14705	0	7954	3057	0	79354
Colwellia	0	0	0	0	0	0	0	0	0	0	2650	0
Corynebacterium	1156	1248	855	1103	0	0	0	1524	0	0	0	0
Cupriavidus	0	0	0	0	0	0	0	0	0	14128	0	0
Delftia	0	0	0	0	0	0	0	0	0	0	3919	0
Erwinia	1699	1488	1672	1878	1035	0	0	1536	0	0	0	0
Erythrobacter	0	0	0	0	0	0	0	0	0	0	0	1499
Escherichia	1291	1320	1409	1451	915	0	0	1347	0	0	0	0
Exiguobacterium	0	0	0	0	0	3629	0	0	0	11546	0	0
Faecalitalea	0	0	0	0	1178	0	0	0	0	0	0	0
Frankia	0	0	0	0	0	3230	0	0	0	0	0	0
Geobacillus	0	0	0	0	0	2459	1239	0	0	0	0	0
Glutamicibacter	0	0	0	0	0	7535	0	0	0	0	0	0
Haliscomenobacter	0	0	0	0	0	0	0	0	0	0	4715	0
Hyphomonas	0	0	0	0	0	0	0	0	0	0	0	1296
Ignavibacterium	0	0	0	0	0	0	0	0	2648	0	0	0
Kocuria	756	866	0	857	0	0	0	1113	0	0	0	0
Lactobacillus	0	0	0	0	2575	0	0	0	0	0	0	0
Lactococcus	0	0	0	0	0	0	0	0	0	0	0	1342
Leptospirillum	0	0	0	0	0	0	2009	0	0	0	0	0
Ligilactobacillus	0	0	0	0	940	0	0	0	0	0	0	0
Limosilactobacillus	0	0	0	0	13038	0	0	0	0	0	0	0
Lysinibacillus	0	0	0	0	0	0	0	0	3979	0	0	0
Magnetospirillum	0	0	0	0	0	0	0	0	0	19152	0	0
Meiothermus	0	0	0	0	0	0	3014	0	19972	0	0	0
Methylotenera	0	0	0	0	0	3311	0	0	0	0	0	0
Niastella	0	0	0	0	0	0	0	0	0	0	4990	0
Novosphingobium	0	0	0	0	0	3385	0	0	0	0	0	0
Oscillatoria	636	0	0	0	0	0	0	759	0	0	0	0
Pantoea	645	0	0	657	0	0	0	0	0	0	0	0
Parabacteroides	0	0	0	0	0	0	0	0	0	6463	0	0
Pedobacter	0	11810	0	0	5608	0	0	14916	0	0	0	0
Pelagibacterium	0	0	0	0	0	2089	0	0	0	0	0	0
Pirellula	0	0	712	0	0	0	0	0	0	0	0	0
Priestia	0	0	0	0	0	0	6613	0	0	0	0	0
Pseudanabaena	0	0	0	0	0	0	0	0	0	0	0	1125
Pseudoalteromonas	0	778	0	0	0	0	0	0	0	0	0	0
Pseudomonas	638	883	840	659	0	2701	0	733	8124	0	4582	0
Pseudoxanthomonas	0	0	0	0	0	0	0	0	0	0	2564	0
Rhodoferax	0	0	0	0	0	0	0	0	0	0	5329	0
Roseiflexus	0	0	0	0	0	0	16386	0	0	0	0	0
Rubinisphaera	0	0	0	0	0	0	0	0	0	3611	0	0
Salmonella	1667	1815	1763	1958	1230	0	0	1670	0	0	0	0
Sphingobacterium	0	0	0	0	0	0	0	0	3526	0	0	0
Sphingobium	0	0	0	0	0	0	2808	0	0	0	4228	1391
Staphylococcus	72994	81952	99209	110528	65651	0	23590	59298	0	0	0	1768
Stenotrophomonas	2819	3207	2212	2965	1532	0		3397	0	0	0	1425
Syntrophotalea	0	0	0	0	0	0	0	0	0	3457	0	0
Genus	NY1T	NY2T	Average	NY1M	NY2M	Average	NY1P	NY2P	Average	Y1T	Y2T	Average	Y1M	Y2M	Average	Y1P	Y2P	Average
Acetivibrio	0	0	0	0	0	0	0	0	0	0	0	0	3625	0	1812.5	0	0	0
Acetoanaerobium	0	0	0	0	0	0	0	2797	1398.5	0	0	0	0	0	0	0	2151	1075.5
Acidovorax	0	0	0	0	0	0	0	0	0	0	0	0	0	0	0	2866	0	1433
Acinetobacter	0	0	0	4843	1666	3254.5	0	0	0	0	0	0	6307	11303	8805	0	0	0
Agrobacterium	0	0	0	0	0	0	0	0	0	0	0	0	0	0	0	0	2811	1405.5
Alkalilimnicola	0	0	0	0	0	0	0	0	0	0	0	0	4450	3056	3753	0	0	0
Bacillus	0	0	0	0	0	0	0	0	0	3825	0	1912.5	0	0	0	0	0	0
Brevibacillus	0	0	0	0	0	0	0	0	0	15386	0	7693	0	0	0	0	0	0
Brevundimonas	0	0	0	0	0	0	0	3972	1986	0	0	0	0	0	0	0	0	0
Burkholderia	0	0	0	3318	0	1659	0	0	0	0	0	0	0	0	0	0	0	0
Candidatus Arthromitus	0	0	0	0	0	0	0	0	0	0	0	0	4988	0	2494	0	0	0
Chitinophaga	0	0	0	0	0	0	0	0	0	0	0	0	0	0	0	3418	0	1709
Chloracidobacterium	0	0	0	0	0	0	0	0	0	0	0	0	0	3011	1505.5	0	0	0
Clostridium	0	0	0	0	0	0	0	0	0	14705	0	7352.5	7954	3057	5505.5	0	79354	39677
Colwellia	0	0	0	0	0	0	0	0	0	0	0	0	0	0	0	2650	0	1325
Corynebacterium	1156	1248	1202	855	1103	979	0	0	0	0	1524	762	0	0	0	0	0	0
Cupriavidus	0	0	0	0	0	0	0	0	0	0	0	0	0	14128	7064	0	0	0
Delftia	0	0	0	0	0	0	0	0	0	0	0	0	0	0	0	3919	0	1959.5
Erwinia	1699	1488	1593.5	1672	1878	1775	1035	0	517.5	0	1536	768	0	0	0	0	0	0
Erythrobacter	0	0	0	0	0	0	0	0	0	0	0	0	0	0	0	0	1499	749.5
Escherichia	1291	1320	1305.5	1409	1451	1430	915	0	457.5	0	1347	673.5	0	0	0	0	0	0
Exiguobacterium	0	0	0	0	0	0	0	3629	1814.5	0	0	0	0	11546	5773	0	0	0
Faecalitalea	0	0	0	0	0	0	1178	0	589	0	0	0	0	0	0	0	0	0
Frankia	0	0	0	0	0	0	0	3230	1615	0	0	0	0	0	0	0	0	0
Geobacillus	0	0	0	0	0	0	0	2459	1229.5	1239	0	619.5	0	0	0	0	0	0
Glutamicibacter	0	0	0	0	0	0	0	7535	3767.5	0	0	0	0	0	0	0	0	0
Haliscomenobacter	0	0	0	0	0	0	0	0	0	0	0	0	0	0	0	4715	0	2357.5
Hyphomonas	0	0	0	0	0	0	0	0	0	0	0	0	0	0	0	0	1296	648
Ignavibacterium	0	0	0	0	0	0	0	0	0	0	0	0	2648	0	1324	0	0	0
Kocuria	756	866	811	0	857	428.5	0	0	0	0	1113	556.5	0	0	0	0	0	0
Lactobacillus	0	0	0	0	0	0	2575	0	1287.5	0	0	0	0	0	0	0	0	0
Lactococcus	0	0	0	0	0	0	0	0	0	0	0	0	0	0	0	0	1342	671
Leptospirillum	0	0	0	0	0	0	0	0	0	2009	0	1004.5	0	0	0	0	0	0
Ligilactobacillus	0	0	0	0	0	0	940	0	470	0	0	0	0	0	0	0	0	0
Limosilactobacillus	0	0	0	0	0	0	13038	0	6519	0	0	0	0	0	0	0	0	0
Lysinibacillus	0	0	0	0	0	0	0	0	0	0	0	0	3979	0	1989.5	0	0	0
Magnetospirillum	0	0	0	0	0	0	0	0	0	0	0	0	0	19152	9576	0	0	0
Meiothermus	0	0	0	0	0	0	0	0	0	3014	0	1507	19972	0	9986	0	0	0
Methylotenera	0	0	0	0	0	0	0	3311	1655.5	0	0	0	0	0	0	0	0	0
Niastella	0	0	0	0	0	0	0	0	0	0	0	0	0	0	0	4990	0	2495
Novosphingobium	0	0	0	0	0	0	0	3385	1692.5	0	0	0	0	0	0	0	0	0
Oscillatoria	636	0	318	0	0	0	0	0	0	0	759	379.5	0	0	0	0	0	0
Pantoea	645	0	322.5	0	657	328.5	0	0	0	0	0	0	0	0	0	0	0	0
Parabacteroides	0	0	0	0	0	0	0	0	0	0	0	0	0	6463	3231.5	0	0	0
Pedobacter	0	11810	5905	0	0	0	5608	0	2804	0	14916	7458	0	0	0	0	0	0
Pelagibacterium	0	0	0	0	0	0	0	2089	1044.5	0	0	0	0	0	0	0	0	0
Pirellula	0	0	0	712	0	356	0	0	0	0	0	0	0	0	0	0	0	0
Priestia	0	0	0	0	0	0	0	0	0	6613	0	3306.5	0	0	0	0	0	0
Pseudanabaena	0	0	0	0	0	0	0	0	0	0	0	0	0	0	0	0	1125	562.5
Pseudoalteromonas	0	778	389	0	0	0	0	0	0	0	0	0	0	0	0	0	0	0
Pseudomonas	638	883	760.5	840	659	749.5	0	2701	1350.5	0	733	366.5	8124	0	4062	4582	0	2291
Pseudoxanthomonas	0	0	0	0	0	0	0	0	0	0	0	0	0	0	0	2564	0	1282
Rhodoferax	0	0	0	0	0	0	0	0	0	0	0	0	0	0	0	5329	0	2664.5
Roseiflexus	0	0	0	0	0	0	0	0	0	16386	0	8193	0	0	0	0	0	0
Rubinisphaera	0	0	0	0	0	0	0	0	0	0	0	0	0	3611	1805.5	0	0	0
Salmonella	1667	1815	1741	1763	1958	1860.5	1230	0	615	0	1670	835	0	0	0	0	0	0
Sphingobacterium	0	0	0	0	0	0	0	0	0	0	0	0	3526	0	1763	0	0	0
Sphingobium	0	0	0	0	0	0	0	0	0	2808	0	1404	0	0	0	4228	1391	2809.5
Staphylococcus	72994	81952	77473	99209	110528	104868	65651	0	32825.5	23590	59298	41444	0	0	0	0	1768	884
Stenotrophomonas	2819	3207	3013	2212	2965	2588.5	1532	0	766		3397	3397	0	0	0	0	1425	712.5
Syntrophotalea	0	0	0	0	0	0	0	0	0	0	0	0	0	3457	1728.5	0	0	0
			94834			120278			64405			89632.5			72178.5			66711.5
						An average count of genus at respective thermal regions
							Hot region	Warm region	Cold region
						Site-I	94834	120278	64405
						Site-II	89632.5	72178.5	66711.5
						TOTAL	184466	192456	131116
Genus	AMPYHS1T		AMPYHS2T		AMPYHS1M		AMPYHS2M		AMPYHS1P		AMPYHS2P
Acetivibrio	0	0	0	0	0	0	1812.5	2.51114	0	0	0	0
Acetoanaerobium	0	0	0	0	0	0	0	0	1398.5	2.17142	1075.5	1.61217
Acidovorax	0	0	0	0	0	0	0	0	0	0	1433	2.14806
Acinetobacter	0	0	0	0	3254.5	2.70583	8805	12.1989	0	0	0	0
Agrobacterium	0	0	0	0	0	0	0	0	0	0	1405.5	2.10683
Alkalilimnicola	0	0	0	0	0	0	3753	5.19961	0	0	0	0
Bacillus	0	0	1912.5	2.13371	0	0	0	0	0	0	0	0
Brevibacillus	0	0	7693	8.58282	0	0	0	0	0	0	0	0
Brevundimonas	0	0	0	0	0	0	0	0	1986	3.08361	0	0
Burkholderia	0	0	0	0	1659	1.37931	0	0	0	0	0	0
Candidatus Arthromitus	0	0	0	0	0	0	2494	3.45532	0	0	0	0
Chitinophaga	0	0	0	0	0	0	0	0	0	0	1709	2.56178
Chloracidobacterium	0	0	0	0	0	0	1505.5	2.0858	0	0	0	0
Clostridium	0	0	7352.5	8.20294	0	0	5505.5	7.62762	0	0	39677	59.4755
Colwellia	0	0	0	0	0	0	0	0	0	0	1325	1.98616
Corynebacterium	1202	1.26748	762	0.850138	979	0.813951	0	0	0	0	0	0
Cupriavidus	0	0	0	0	0	0	7064	9.78685	0	0	0	0
Delftia	0	0	0	0	0	0	0	0	0	0	1959.5	2.93727
Erwinia	1593.5	1.6803	768	0.856832	1775	1.47575	0	0	517.5	0.803509	0	0
Erythrobacter	0	0	0	0	0	0	0	0	0	0	749.5	1.12349
Escherichia	1305.5	1.37662	673.5	0.751402	1430	1.18892	0	0	457.5	0.710349	0	0
Exiguobacterium	0	0	0	0	0	0	5773	7.99823	1814.5	2.81733	0	0
Faecalitalea	0	0	0	0	0	0	0	0	589	0.914525	0	0
Frankia	0	0	0	0	0	0	0	0	1615	2.50757	0	0
Geobacillus	0	0	619.5	0.691156	0	0	0	0	1229.5	1.90901	0	0
Glutamicibacter	0	0	0	0	0	0	0	0	3767.5	5.8497	0	0
Haliscomenobacter	0	0	0	0	0	0	0	0	0	0	2357.5	3.53387
Hyphomonas	0	0	0	0	0	0	0	0	0	0	648	0.971347
Ignavibacterium	0	0	0	0	0	0	1324	1.83434	0	0	0	0
Kocuria	811	0.855179	556.5	0.620869	428.5	0.356259	0	0	0	0	0	0
Lactobacillus	0	0	0	0	0	0	0	0	1287.5	1.99907	0	0
Lactococcus	0	0	0	0	0	0	0	0	0	0	671	1.00582
Leptospirillum	0	0	1004.5	1.12069	0	0	0	0	0	0	0	0
Ligilactobacillus	0	0	0	0	0	0	0	0	470	0.729757	0	0
Limosilactobacillus	0	0	0	0	0	0	0	0	6519	10.1219	0	0
Lysinibacillus	0	0	0	0	0	0	1989.5	2.75636	0	0	0	0
Magnetospirillum	0	0	0	0	0	0	9576	13.2671	0	0	0	0
Meiothermus	0	0	1507	1.68131	0	0	9986	13.8351	0	0	0	0
Methylotenera	0	0	0	0	0	0	0	0	1655.5	2.57045	0	0
Niastella	0	0	0	0	0	0	0	0	0	0	2495	3.73998
Novosphingobium	0	0	0	0	0	0	0	0	1692.5	2.6279	0	0
Oscillatoria	318	0.335323	379.5	0.423396	0	0	0	0	0	0	0	0
Pantoea	322.5	0.340068	0	0	328.5	0.273118	0	0	0	0	0	0
Parabacteroides	0	0	0	0	0	0	3231.5	4.47709	0	0	0	0
Pedobacter	5905	6.22667	7458	8.32064	0	0	0	0	2804	4.3537	0	0
Pelagibacterium	0	0	0	0	0	0	0	0	1044.5	1.62177	0	0
Pirellula	0	0	0	0	356	0.295982	0	0	0	0	0	0
Priestia	0	0	3306.5	3.68895	0	0	0	0	0	0	0	0
Pseudanabaena	0	0	0	0	0	0	0	0	0	0	562.5	0.843183
Pseudoalteromonas	389	0.41019	0	0	0	0	0	0	0	0	0	0
Pseudomonas	760.5	0.801928	366.5	0.408892	749.5	0.623142	4062	5.62771	1350.5	2.09689	2291	3.43419
Pseudoxanthomonas	0	0	0	0	0	0	0	0	0	0	1282	1.92171
Rhodoferax	0	0	0	0	0	0	0	0	0	0	2664.5	3.99406
Roseiflexus	0	0	8193	9.14066	0	0	0	0	0	0	0	0
Rubinisphaera	0	0	0	0	0	0	1805.5	2.50144	0	0	0	0
Salmonella	1741	1.83584	835	0.931582	1860.5	1.54684	0	0	615	0.954895	0	0
Sphingobacterium	0	0	0	0	0	0	1763	2.44256	0	0	0	0
Sphingobium	0	0	1404	1.5664	0	0	0	0	0	0	2809.5	4.21142
Staphylococcus	77473	81.6933	41444	46.2377	104868	87.1888	0	0	32825.5	50.9673	884	1.32511
Stenotrophomonas	3013	3.17713	3397	3.78992	2588.5	2.15211	0	0	766	1.18935	712.5	1.06803
Syntrophotalea	0	0	0	0	0	0	1728.5	2.39476	0	0	0	0
									AMPYHS1T	Lower	Upper	AMPYHS2T	Lower	Upper	AMPYHS1M	Lower	Upper	AMPYHS2M	Lower	Upper	AMPYHS1P	Lower	Upper	AMPYHS2P	Lower	Upper
								Taxa_S	12	5	11	19	15	19	12	5	12	17	15	17	20	18	20	19	16	19
Genus	AMPYHS1T	AMPYHS2T	AMPYHS1M	AMPYHS2M	AMPYHS1P	AMPYHS2P		Individuals	94	94	94	90	90	90	95	95	95	91	91	91	88	88	88	90	90	90
Staphylococcus	81.6933	46.2377	87.1888	0	50.9673	1.32511		Dominance_D	0.6734	0.489	0.708	0.2475	0.142	0.2766	0.7623	0.5823	0.7929	0.08644	0.0653	0.0943	0.2815	0.1498	0.3006	0.3651	0.208	0.381
Pedobacter	6.22667	8.32064	0	0	4.3537	0		Simpson_1-D	0.3266	0.292	0.5108	0.7525	0.7234	0.858	0.2377	0.2071	0.4177	0.9136	0.9055	0.9347	0.7185	0.6994	0.8498	0.6349	0.6182	0.792
Stenotrophomonas	3.17713	3.78992	2.15211	0	1.18935	1.06803		Shannon_H	0.8445	0.5265	1.064	1.983	1.66	2.118	0.6625	0.3662	0.9311	2.613	2.282	2.509	2.003	1.618	2.115	1.797	1.408	1.974
Salmonella	1.83584	0.931582	1.54684	0	0.954895	0		Evenness_e^H/S	0.1939	0.2182	0.3665	0.3824	0.3118	0.4637	0.1616	0.1782	0.291	0.8023	0.5909	0.7281	0.3704	0.2631	0.4193	0.3175	0.2326	0.3813
Erwinia	1.6803	0.856832	1.47575	0	0.803509	0		Brillouin	0.4528	0.4066	0.8902	1.304	1.37	1.788	0.3263	0.2647	0.7617	1.944	1.968	2.169	1.211	1.292	1.751	1.109	1.122	1.643
Escherichia	1.37662	0.751402	1.18892	0	0.710349	0		Menhinick	1.2	0.5	1.1	1.9	1.5	1.9	1.2	0.5	1.2	1.7	1.5	1.7	2	1.8	2	1.9	1.6	1.9
Corynebacterium	1.26748	0.850138	0.813951	0	0	0		Margalef	2.421	0.8804	2.201	4	3.111	4	2.416	0.8784	2.416	3.547	3.104	3.547	4.244	3.797	4.244	4	3.333	4
Kocuria	0.855179	0.620869	0.356259	0	0	0		Equitability_J	0.3398	0.2834	0.4822	0.6736	0.5913	0.7309	0.2666	0.2091	0.3875	0.9223	0.8136	0.8875	0.6685	0.5487	0.7083	0.6104	0.4939	0.672
Pseudomonas	0.801928	0.408892	0.623142	5.62771	2.09689	3.43419		Fisher_alpha	3.561	1.127	3.231	6.951	5.14	7.356	3.561	1.124	3.636	5.881	5.113	6.165	7.518	6.849	8.077	6.951	5.658	7.356
Pseudoalteromonas	0.41019	0	0	0	0	0		Berger-Parker	0.81	0.69	0.84	0.46	0.32	0.51	0.87	0.76	0.89	0.13	0.11	0.2	0.5	0.35	0.54	0.59	0.44	0.61
Pantoea	0.340068	0	0.273118	0	0	0		Chao-1	12	6	21.5	19	17.5	53	12	6	38	17	16	22	20	20	42	19	18	40
Oscillatoria	0.335323	0.423396	0	0	0	0
Roseiflexus	0	9.14066	0	0	0	0
Brevibacillus	0	8.58282	0	0	0	0				AMPYHS1T	AMPYHS2T	AMPYHS1M	AMPYHS2M	AMPYHS1P	AMPYHS2P
Clostridium	0	8.20294	0	7.62762	0	59.4755			Simpson_1-D	0.3266	0.7525	0.2377	0.9136	0.7185	0.6349
Priestia	0	3.68895	0	0	0	0			Shannon_H	0.8445	1.983	0.6625	2.613	2.003	1.797
Bacillus	0	2.13371	0	0	0	0			Fisher_alpha	3.561	6.951	3.561	5.881	7.518	6.951
Meiothermus	0	1.68131	0	13.8351	0	0			Chao-1	12	19	12	17	20	19
Sphingobium	0	1.5664	0	0	0	4.21142
Leptospirillum	0	1.12069	0	0	0	0					Simpson_1-D	Shannon_H	Fisher_alpha	Chao-1
Geobacillus	0	0.691156	0	0	1.90901	0				AMPYHS1T	0.3266	0.8445	3.561	12
Acetivibrio	0	0	0	2.51114	0	0				AMPYHS2T	0.7525	1.983	6.951	19
Acetoanaerobium	0	0	0	0	2.17142	1.61217				AMPYHS1M	0.2377	0.6625	3.561	12
Acidovorax	0	0	0	0	0	2.14806				AMPYHS2M	0.9136	2.613	5.881	17
Acinetobacter	0	0	2.70583	12.1989	0	0				AMPYHS1P	0.7185	2.003	7.518	20
Agrobacterium	0	0	0	0	0	2.10683				AMPYHS2P	0.6349	1.797	6.951	19
Alkalilimnicola	0	0	0	5.19961	0	0
Brevundimonas	0	0	0	0	3.08361	0
Burkholderia	0	0	1.37931	0	0	0
Candidatus Arthromitus	0	0	0	3.45532	0	0
Chitinophaga	0	0	0	0	0	2.56178
Chloracidobacterium	0	0	0	2.0858	0	0
Colwellia	0	0	0	0	0	1.98616
Cupriavidus	0	0	0	9.78685	0	0
Delftia	0	0	0	0	0	2.93727
Erythrobacter	0	0	0	0	0	1.12349
Exiguobacterium	0	0	0	7.99823	2.81733	0
Faecalitalea	0	0	0	0	0.914525	0
Frankia	0	0	0	0	2.50757	0
Glutamicibacter	0	0	0	0	5.8497	0
Haliscomenobacter	0	0	0	0	0	3.53387
Hyphomonas	0	0	0	0	0	0.971347
Ignavibacterium	0	0	0	1.83434	0	0
Lactobacillus	0	0	0	0	1.99907	0
Lactococcus	0	0	0	0	0	1.00582
Ligilactobacillus	0	0	0	0	0.729757	0
Limosilactobacillus	0	0	0	0	10.1219	0
Lysinibacillus	0	0	0	2.75636	0	0
Magnetospirillum	0	0	0	13.2671	0	0
Methylotenera	0	0	0	0	2.57045	0
Niastella	0	0	0	0	0	3.73998
Novosphingobium	0	0	0	0	2.6279	0
Parabacteroides	0	0	0	4.47709	0	0
Pelagibacterium	0	0	0	0	1.62177	0
Pirellula	0	0	0.295982	0	0	0
Pseudanabaena	0	0	0	0	0	0.843183
Pseudoxanthomonas	0	0	0	0	0	1.92171
Rhodoferax	0	0	0	0	0	3.99406
Rubinisphaera	0	0	0	2.50144	0	0
Sphingobacterium	0	0	0	2.44256	0	0
Syntrophotalea	0	0	0	2.39476	0	0
Genus	AMPYHS1T		Genus	AMPYHS2T		Genus	AMPYHS1M		Genus	AMPYHS2M		Genus	AMPYHS1P		GENUS	AMPYHS2P
Staphylococcus	81.6933		Staphylococcus	46.2377		Staphylococcus	87.1888		Meiothermus	13.8351		Staphylococcus	50.9673		Clostridium	59.4755
Pedobacter	6.22667		Roseiflexus	9.14066		Acinetobacter	2.70583		Magnetospirillum	13.2671		Limosilactobacillus	10.1219		Sphingobium	4.21142
Stenotrophomonas	3.17713		Brevibacillus	8.58282		Stenotrophomonas	2.15211		Acinetobacter	12.1989		Glutamicibacter	5.8497		Rhodoferax	3.99406
Salmonella	1.83584		Pedobacter	8.32064		Salmonella	1.54684		Cupriavidus	9.78685		Pedobacter	4.3537		Niastella	3.73998
Erwinia	1.6803		Clostridium	8.20294		Erwinia	1.47575		Exiguobacterium	7.99823		Brevundimonas	3.08361		Haliscomenobacter	3.53387
Escherichia	1.37662		Stenotrophomonas	3.78992		Burkholderia	1.37931		Clostridium	7.62762		Exiguobacterium	2.81733		Pseudomonas	3.43419
Corynebacterium	1.26748		Priestia	3.68895		Escherichia	1.18892		Pseudomonas	5.62771		Novosphingobium	2.6279		Delftia	2.93727
Kocuria	0.855179		Bacillus <firmicutes>	2.13371		Corynebacterium	0.813951		Alkalilimnicola	5.19961		Methylotenera	2.57045		Chitinophaga	2.56178
Pseudomonas	0.801928		Meiothermus	1.68131		Pseudomonas	0.623142		Parabacteroides	4.47709		Frankia	2.50757		Acidovorax	2.14806
Pseudoalteromonas	0.41019		Sphingobium	1.5664		Kocuria	0.356259		Candidatus Arthromitus	3.45532		Acetoanaerobium	2.17142		Agrobacterium	2.10683
Pantoea	0.340068		Leptospirillum	1.12069		Pirellula	0.295982		Lysinibacillus	2.75636		Pseudomonas	2.09689		Colwellia	1.98616
Oscillatoria	0.335323		Salmonella	0.931582		Pantoea	0.273118		Acetivibrio	2.51114		Lactobacillus	1.99907		Pseudoxanthomonas	1.92171
Roseiflexus	0		Erwinia	0.856832		Pedobacter	0		Rubinisphaera	2.50144		Geobacillus	1.90901		Acetoanaerobium	1.61217
Brevibacillus	0		Corynebacterium	0.850138		Pseudoalteromonas	0		Sphingobacterium	2.44256		Pelagibacterium	1.62177		Staphylococcus	1.32511
Clostridium	0		Escherichia	0.751402		Oscillatoria	0		Syntrophotalea	2.39476		Stenotrophomonas	1.18935		Erythrobacter	1.12349
Priestia	0		Geobacillus	0.691156		Roseiflexus	0		Chloracidobacterium	2.0858		Salmonella	0.954895		Stenotrophomonas	1.06803
Bacillus	0		Kocuria	0.620869		Brevibacillus	0		Ignavibacterium	1.83434		Faecalitalea	0.914525		Lactococcus	1.00582
Meiothermus	0		Oscillatoria	0.423396		Clostridium	0		Staphylococcus	0		Erwinia	0.803509		Hyphomonas	0.971347
Sphingobium	0		Pseudomonas	0.408892		Priestia	0		Pedobacter	0		Ligilactobacillus	0.729757		Pseudanabaena	0.843183
Leptospirillum	0		Pseudoalteromonas	0		Bacillus <firmicutes>	0		Stenotrophomonas	0		Escherichia	0.710349		Pedobacter	0
Geobacillus	0		Pantoea	0		Meiothermus	0		Salmonella	0		Corynebacterium	0		Salmonella	0
Acetivibrio	0		Acetivibrio	0		Sphingobium	0		Erwinia	0		Kocuria	0		Erwinia	0
Acetoanaerobium	0		Acetoanaerobium	0		Leptospirillum	0		Escherichia	0		Pseudoalteromonas	0		Escherichia	0
Acidovorax	0		Acidovorax	0		Geobacillus	0		Corynebacterium	0		Pantoea	0		Corynebacterium	0
Acinetobacter	0		Acinetobacter	0		Acetivibrio	0		Kocuria	0		Oscillatoria	0		Kocuria	0
Agrobacterium	0		Agrobacterium	0		Acetoanaerobium	0		Pseudoalteromonas	0		Roseiflexus	0		Pseudoalteromonas	0
Alkalilimnicola	0		Alkalilimnicola	0		Acidovorax	0		Pantoea	0		Brevibacillus	0		Pantoea	0
Brevundimonas	0		Brevundimonas	0		Agrobacterium	0		Oscillatoria	0		Clostridium	0		Oscillatoria	0
Burkholderia	0		Burkholderia	0		Alkalilimnicola	0		Roseiflexus	0		Priestia	0		Roseiflexus	0
Candidatus Arthromitus	0		Candidatus Arthromitus	0		Brevundimonas	0		Brevibacillus	0		Bacillus <firmicutes>	0		Brevibacillus	0
Chitinophaga	0		Chitinophaga	0		Candidatus Arthromitus	0		Priestia	0		Meiothermus	0		Priestia	0
Chloracidobacterium	0		Chloracidobacterium	0		Chitinophaga	0		Bacillus <firmicutes>	0		Sphingobium	0		Bacillus <firmicutes>	0
Colwellia	0		Colwellia	0		Chloracidobacterium	0		Sphingobium	0		Leptospirillum	0		Meiothermus	0
Cupriavidus	0		Cupriavidus	0		Colwellia	0		Leptospirillum	0		Acetivibrio	0		Leptospirillum	0
Delftia	0		Delftia	0		Cupriavidus	0		Geobacillus	0		Acidovorax	0		Geobacillus	0
Erythrobacter	0		Erythrobacter	0		Delftia	0		Acetoanaerobium	0		Acinetobacter	0		Acetivibrio	0
Exiguobacterium	0		Exiguobacterium	0		Erythrobacter	0		Acidovorax	0		Agrobacterium	0		Acinetobacter	0
Faecalitalea	0		Faecalitalea	0		Exiguobacterium	0		Agrobacterium	0		Alkalilimnicola	0		Alkalilimnicola	0
Frankia	0		Frankia	0		Faecalitalea	0		Brevundimonas	0		Burkholderia	0		Brevundimonas	0
Glutamicibacter	0		Glutamicibacter	0		Frankia	0		Burkholderia	0		Candidatus Arthromitus	0		Burkholderia	0
Haliscomenobacter	0		Haliscomenobacter	0		Glutamicibacter	0		Chitinophaga	0		Chitinophaga	0		Candidatus Arthromitus	0
Hyphomonas	0		Hyphomonas	0		Haliscomenobacter	0		Colwellia	0		Chloracidobacterium	0		Chloracidobacterium	0
Ignavibacterium	0		Ignavibacterium	0		Hyphomonas	0		Delftia	0		Colwellia	0		Cupriavidus	0
Lactobacillus	0		Lactobacillus	0		Ignavibacterium	0		Erythrobacter	0		Cupriavidus	0		Exiguobacterium	0
Lactococcus	0		Lactococcus	0		Lactobacillus	0		Faecalitalea	0		Delftia	0		Faecalitalea	0
Ligilactobacillus	0		Ligilactobacillus	0		Lactococcus	0		Frankia	0		Erythrobacter	0		Frankia	0
Limosilactobacillus	0		Limosilactobacillus	0		Ligilactobacillus	0		Glutamicibacter	0		Haliscomenobacter	0		Glutamicibacter	0
Lysinibacillus	0		Lysinibacillus	0		Limosilactobacillus	0		Haliscomenobacter	0		Hyphomonas	0		Ignavibacterium	0
Magnetospirillum	0		Magnetospirillum	0		Lysinibacillus	0		Hyphomonas	0		Ignavibacterium	0		Lactobacillus	0
Methylotenera	0		Methylotenera	0		Magnetospirillum	0		Lactobacillus	0		Lactococcus	0		Ligilactobacillus	0
Niastella	0		Niastella	0		Methylotenera	0		Lactococcus	0		Lysinibacillus	0		Limosilactobacillus	0
Novosphingobium	0		Novosphingobium	0		Niastella	0		Ligilactobacillus	0		Magnetospirillum	0		Lysinibacillus	0
Parabacteroides	0		Parabacteroides	0		Novosphingobium	0		Limosilactobacillus	0		Niastella	0		Magnetospirillum	0
Pelagibacterium	0		Pelagibacterium	0		Parabacteroides	0		Methylotenera	0		Parabacteroides	0		Methylotenera	0
Pirellula	0		Pirellula	0		Pelagibacterium	0		Niastella	0		Pirellula	0		Novosphingobium	0
Pseudanabaena	0		Pseudanabaena	0		Pseudanabaena	0		Novosphingobium	0		Pseudanabaena	0		Parabacteroides	0
Pseudoxanthomonas	0		Pseudoxanthomonas	0		Pseudoxanthomonas	0		Pelagibacterium	0		Pseudoxanthomonas	0		Pelagibacterium	0
Rhodoferax	0		Rhodoferax	0		Rhodoferax	0		Pirellula	0		Rhodoferax	0		Pirellula	0
Rubinisphaera	0		Rubinisphaera	0		Rubinisphaera	0		Pseudanabaena	0		Rubinisphaera	0		Rubinisphaera	0
Sphingobacterium	0		Sphingobacterium	0		Sphingobacterium	0		Pseudoxanthomonas	0		Sphingobacterium	0		Sphingobacterium	0
Syntrophotalea	0		Syntrophotalea	0		Syntrophotalea	0		Rhodoferax	0		Syntrophotalea	0		Syntrophotalea	0
Genus	AMPYHS1T	AMPYHS2T	Average		AMPYHS1M	AMPYHS2M	Average		AMPYHS1P	AMPYHS2P	Average
Staphylococcus	81.6933	46.2377	63.9655		87.1888	0	43.5944		50.9673	1.32511	26.1462
Pedobacter	6.22667	8.32064	7.27366		0	0	0		4.3537	0	2.17685
Stenotrophomonas	3.17713	3.78992	3.48353		2.15211	0	1.07605		1.18935	1.06803	1.12869
Salmonella	1.83584	0.931582	1.38371		1.54684	0	0.77342		0.954895	0	0.477447
Erwinia	1.6803	0.856832	1.26857		1.47575	0	0.737877		0.803509	0	0.401755
Escherichia	1.37662	0.751402	1.06401		1.18892	0	0.594459		0.710349	0	0.355174
Corynebacterium	1.26748	0.850138	1.05881		0.813951	0	0.406976		0	0	0
Kocuria	0.855179	0.620869	0.738024		0.356259	0	0.17813		0	0	0
Pseudomonas	0.801928	0.408892	0.60541		0.623142	5.62771	3.12543		2.09689	3.43419	2.76554
Pseudoalteromonas	0.41019	0	0.205095		0	0	0		0	0	0
Pantoea	0.340068	0	0.170034		0.273118	0	0.136559		0	0	0
Oscillatoria	0.335323	0.423396	0.379359		0	0	0		0	0	0
Roseiflexus	0	9.14066	4.57033		0	0	0		0	0	0
Brevibacillus	0	8.58282	4.29141		0	0	0		0	0	0
Clostridium	0	8.20294	4.10147		0	7.62762	3.81381		0	59.4755	29.7378
Priestia	0	3.68895	1.84448		0	0	0		0	0	0
Bacillus	0	2.13371	1.06686		0	0	0		0	0	0
Meiothermus	0	1.68131	0.840655		0	13.8351	6.91757		0	0	0
Sphingobium	0	1.5664	0.783198		0	0	0		0	4.21142	2.10571
Leptospirillum	0	1.12069	0.560344		0	0	0		0	0	0
Geobacillus	0	0.691156	0.345578		0	0	0		1.90901	0	0.954507
Acetivibrio	0	0	0		0	2.51114	1.25557		0	0	0
Acetoanaerobium	0	0	0		0	0	0		2.17142	1.61217	1.89179
Acidovorax	0	0	0		0	0	0		0	2.14806	1.07403
Acinetobacter	0	0	0		2.70583	12.1989	7.45237		0	0	0
Agrobacterium	0	0	0		0	0	0		0	2.10683	1.05342
Alkalilimnicola	0	0	0		0	5.19961	2.5998		0	0	0
Brevundimonas	0	0	0		0	0	0		3.08361	0	1.54181
Burkholderia	0	0	0		1.37931	0	0.689655		0	0	0
Candidatus Arthromitus	0	0	0		0	3.45532	1.72766		0	0	0
Chitinophaga	0	0	0		0	0	0		0	2.56178	1.28089
Chloracidobacterium	0	0	0		0	2.0858	1.0429		0	0	0
Colwellia	0	0	0		0	0	0		0	1.98616	0.993082
Cupriavidus	0	0	0		0	9.78685	4.89342		0	0	0
Delftia	0	0	0		0	0	0		0	2.93727	1.46864
Erythrobacter	0	0	0		0	0	0		0	1.12349	0.561747
Exiguobacterium	0	0	0		0	7.99823	3.99911		2.81733	0	1.40866
Faecalitalea	0	0	0		0	0	0		0.914525	0	0.457263
Frankia	0	0	0		0	0	0		2.50757	0	1.25378
Glutamicibacter	0	0	0		0	0	0		5.8497	0	2.92485
Haliscomenobacter	0	0	0		0	0	0		0	3.53387	1.76694
Hyphomonas	0	0	0		0	0	0		0	0.971347	0.485673
Ignavibacterium	0	0	0		0	1.83434	0.917171		0	0	0
Lactobacillus	0	0	0		0	0	0		1.99907	0	0.999534
Lactococcus	0	0	0		0	0	0		0	1.00582	0.502912
Ligilactobacillus	0	0	0		0	0	0		0.729757	0	0.364879
Limosilactobacillus	0	0	0		0	0	0		10.1219	0	5.06094
Lysinibacillus	0	0	0		0	2.75636	1.37818		0	0	0
Magnetospirillum	0	0	0		0	13.2671	6.63355		0	0	0
Methylotenera	0	0	0		0	0	0		2.57045	0	1.28523
Niastella	0	0	0		0	0	0		0	3.73998	1.86999
Novosphingobium	0	0	0		0	0	0		2.6279	0	1.31395
Parabacteroides	0	0	0		0	4.47709	2.23855		0	0	0
Pelagibacterium	0	0	0		0	0	0		1.62177	0	0.810884
Pirellula	0	0	0		0.295982	0	0.147991		0	0	0
Pseudanabaena	0	0	0		0	0	0		0	0.843183	0.421591
Pseudoxanthomonas	0	0	0		0	0	0		0	1.92171	0.960854
Rhodoferax	0	0	0		0	0	0		0	3.99406	1.99703
Rubinisphaera	0	0	0		0	2.50144	1.25072		0	0	0
Sphingobacterium	0	0	0		0	2.44256	1.22128		0	0	0
Syntrophotalea	0	0	0		0	2.39476	1.19738		0	0	0
Genus	Hot region	Warm region	Cold region
Staphylococcus	63.9655	43.5944	26.1462
Pedobacter	7.27366	0	2.17685
Stenotrophomonas	3.48353	1.07605	1.12869
Salmonella	1.38371	0.77342	0.477447			Hot region	Lower	Upper	Warm region	Lower	Upper	Cold region	Lower	Upper
Erwinia	1.26857	0.737877	0.401755		Taxa_S	21	15	20	27	22	27	35	23	32
Escherichia	1.06401	0.594459	0.355174		Individuals	91	91	91	87	87	87	82	82	82
Corynebacterium	1.05881	0.406976	0		Dominance_D	0.4226	0.2601	0.4549	0.214	0.1077	0.2323	0.1656	0.075	0.1464
Kocuria	0.738024	0.17813	0		Simpson_1-D	0.5774	0.5449	0.7393	0.786	0.7677	0.8921	0.8344	0.8536	0.925
Pseudomonas	0.60541	3.12543	2.76554		Shannon_H	1.572	1.193	1.786	2.285	1.874	2.377	2.523	1.943	2.47
Pseudoalteromonas	0.205095	0	0		Evenness_e^H/S	0.2294	0.2093	0.3313	0.3641	0.2768	0.4239	0.3562	0.2788	0.3834
Pantoea	0.170034	0.136559	0		Brillouin	0.9496	0.9464	1.479	1.4	1.495	1.944	1.346	1.519	1.952
Oscillatoria	0.379359	0	0		Menhinick	2.1	1.5	2	2.7	2.2	2.7	3.5	2.3	3.2
Roseiflexus	4.57033	0	0		Margalef	4.434	3.104	4.212	5.822	4.702	5.822	7.715	4.992	7.035
Brevibacillus	4.29141	0	0		Equitability_J	0.5165	0.4368	0.6156	0.6934	0.5946	0.7331	0.7097	0.6073	0.718
Clostridium	4.10147	3.81381	29.7378		Fisher_alpha	8.107	5.113	7.922	12.15	9.483	13.41	19.14	10.62	19.3
Priestia	1.84448	0	0		Berger-Parker	0.63	0.49	0.67	0.43	0.29	0.47	0.29	0.19	0.31
Bacillus	1.06686	0	0		Chao-1	21	18.14	61	27	27.5	72.33	35	33.67	106
Meiothermus	0.840655	6.91757	0
Sphingobium	0.783198	0	2.10571
Leptospirillum	0.560344	0	0				Hot region	Warm region	Cold region		OTUs at Genus level
Geobacillus	0.345578	0	0.954507			Simpson_1-D	0.5774	0.786	0.8344		Thermal regions	Sampling Site-I	Sampling Site-II
Acetivibrio	0	1.25557	0			Shannon_H	1.572	2.285	2.523		Hot region	189668	175868	365536
Acetoanaerobium	0	0	1.89179			Fisher_alpha	8.107	12.15	19.14		Warm region	240555	144357	384912
Acidovorax	0	0	1.07403			Chao-1	21	27	35		Cold region	128810	133423	262233
Acinetobacter	0	7.45237	0									559033	453648	1012681
Agrobacterium	0	0	1.05342
Alkalilimnicola	0	2.5998	0				Simpson_1-D	Shannon_H	Fisher_alpha	Chao-1
Brevundimonas	0	0	1.54181			Hot region	0.5774	1.572	8.107	21
Burkholderia	0	0.689655	0			Warm region	0.786	2.285	12.15	27
Candidatus Arthromitus	0	1.72766	0			Cold region	0.8344	2.523	19.14	35
Chitinophaga	0	0	1.28089
Chloracidobacterium	0	1.0429	0
Colwellia	0	0	0.993082
Cupriavidus	0	4.89342	0
Delftia	0	0	1.46864
Erythrobacter	0	0	0.561747
Exiguobacterium	0	3.99911	1.40866
Faecalitalea	0	0	0.457263
Frankia	0	0	1.25378
Glutamicibacter	0	0	2.92485
Haliscomenobacter	0	0	1.76694
Hyphomonas	0	0	0.485673
Ignavibacterium	0	0.917171	0
Lactobacillus	0	0	0.999534
Lactococcus	0	0	0.502912
Ligilactobacillus	0	0	0.364879
Limosilactobacillus	0	0	5.06094
Lysinibacillus	0	1.37818	0
Magnetospirillum	0	6.63355	0
Methylotenera	0	0	1.28523
Niastella	0	0	1.86999
Novosphingobium	0	0	1.31395
Parabacteroides	0	2.23855	0
Pelagibacterium	0	0	0.810884
Pirellula	0	0.147991	0
Pseudanabaena	0	0	0.421591
Pseudoxanthomonas	0	0	0.960854
Rhodoferax	0	0	1.99703
Rubinisphaera	0	1.25072	0
Sphingobacterium	0	1.22128	0
Syntrophotalea	0	1.19738	0
Genus	Hot region		Genus	Warm region		Genus	Cold region
Staphylococcus	63.9655		Staphylococcus	43.5944		Clostridium	29.7378
Pedobacter	7.27366		Acinetobacter	7.45237		Staphylococcus	26.1462
Roseiflexus	4.57033		Meiothermus	6.91757		Limosilactobacillus	5.06094
Brevibacillus	4.29141		Magnetospirillum	6.63355		Glutamicibacter	2.92485
Clostridium	4.10147		Cupriavidus	4.89342		Pseudomonas	2.76554
Stenotrophomonas	3.48353		Exiguobacterium	3.99911		Pedobacter	2.17685
Priestia	1.84448		Clostridium	3.81381		Sphingobium	2.10571
Salmonella	1.38371		Pseudomonas	3.12543		Rhodoferax	1.99703
Erwinia	1.26857		Alkalilimnicola	2.5998		Acetoanaerobium	1.89179
Bacillus	1.06686		Parabacteroides	2.23855		Niastella	1.86999
Escherichia	1.06401		Candidatus Arthromitus	1.72766		Haliscomenobacter	1.76694
Corynebacterium	1.05881		Lysinibacillus	1.37818		Brevundimonas	1.54181
Meiothermus	0.840655		Acetivibrio	1.25557		Delftia	1.46864
Sphingobium	0.783198		Rubinisphaera	1.25072		Exiguobacterium	1.40866
Kocuria	0.738024		Sphingobacterium	1.22128		Novosphingobium	1.31395
Pseudomonas	0.60541		Syntrophotalea	1.19738		Methylotenera	1.28523
Leptospirillum	0.560344		Stenotrophomonas	1.07605		Chitinophaga	1.28089
Oscillatoria	0.379359		Chloracidobacterium	1.0429		Frankia	1.25378
Geobacillus	0.345578		Ignavibacterium	0.917171		Stenotrophomonas	1.12869
Pseudoalteromonas	0.205095		Salmonella	0.77342		Acidovorax	1.07403
Pantoea	0.170034		Erwinia	0.737877		Agrobacterium	1.05342
Acetivibrio	0		Burkholderia	0.689655		Lactobacillus	0.999534
Acetoanaerobium	0		Escherichia	0.594459		Colwellia	0.993082
Acidovorax	0		Corynebacterium	0.406976		Pseudoxanthomonas	0.960854
Acinetobacter	0		Kocuria	0.17813		Geobacillus	0.954507
Agrobacterium	0		Pirellula	0.147991		Pelagibacterium	0.810884
Alkalilimnicola	0		Pantoea	0.136559		Erythrobacter	0.561747
Brevundimonas	0		Pedobacter	0		Lactococcus	0.502912
Burkholderia	0		Pseudoalteromonas	0		Hyphomonas	0.485673
Candidatus Arthromitus	0		Oscillatoria	0		Salmonella	0.477447
Chitinophaga	0		Roseiflexus	0		Faecalitalea	0.457263
Chloracidobacterium	0		Brevibacillus	0		Pseudanabaena	0.421591
Colwellia	0		Priestia	0		Erwinia	0.401755
Cupriavidus	0		Bacillus <firmicutes>	0		Ligilactobacillus	0.364879
Delftia	0		Sphingobium	0		Escherichia	0.355174
Erythrobacter	0		Leptospirillum	0		Corynebacterium	0
Exiguobacterium	0		Geobacillus	0		Kocuria	0
Faecalitalea	0		Acetoanaerobium	0		Pseudoalteromonas	0
Frankia	0		Acidovorax	0		Pantoea	0
Glutamicibacter	0		Agrobacterium	0		Oscillatoria	0
Haliscomenobacter	0		Brevundimonas	0		Roseiflexus	0
Hyphomonas	0		Chitinophaga	0		Brevibacillus	0
Ignavibacterium	0		Colwellia	0		Priestia	0
Lactobacillus	0		Delftia	0		Bacillus <firmicutes>	0
Lactococcus	0		Erythrobacter	0		Meiothermus	0
Ligilactobacillus	0		Faecalitalea	0		Leptospirillum	0
Limosilactobacillus	0		Frankia	0		Acetivibrio	0
Lysinibacillus	0		Glutamicibacter	0		Acinetobacter	0
Magnetospirillum	0		Haliscomenobacter	0		Alkalilimnicola	0
Methylotenera	0		Hyphomonas	0		Burkholderia	0
Niastella	0		Lactobacillus	0		Candidatus Arthromitus	0
Novosphingobium	0		Lactococcus	0		Chloracidobacterium	0
Parabacteroides	0		Ligilactobacillus	0		Cupriavidus	0
Pelagibacterium	0		Limosilactobacillus	0		Ignavibacterium	0
Pirellula	0		Methylotenera	0		Lysinibacillus	0
Pseudanabaena	0		Niastella	0		Magnetospirillum	0
Pseudoxanthomonas	0		Novosphingobium	0		Parabacteroides	0
Rhodoferax	0		Pelagibacterium	0		Pirellula	0
Rubinisphaera	0		Pseudanabaena	0		Rubinisphaera	0
Sphingobacterium	0		Pseudoxanthomonas	0		Sphingobacterium	0
Syntrophotalea	0		Rhodoferax	0		Syntrophotalea	0

## Sheet: Supplementary Sheet 3.
Supplementary Excel Sheet 3. Species level bacterial diversity for respective thermal regions (sampling sites)
Species	NY1M	NY2M	NY1T	NY2T	NY1P	NY2P	Y1M	Y1P	Y1T	Y2M	Y2P	Y2T
Acetivibrio clariflavus	0	0	0	0	0	0	3547	0	0	0	0	0
Acetoanaerobium sticklandii	0	0	0	0	0	2797	2644	0	0	0	2151	0
Acidovorax sp. KKS102	0	0	0	0	0	0	0	2775	0	0	0	0
Acinetobacter baumannii	4778	1564	0	0	0	0	6089	0	0	0	0	0
Acinetobacter baylyi	0	0	0	0	0	0	0	0	0	10439	0	0
Agrobacterium vitis	0	0	0	0	0	0	0	0	0	0	2806	0
Alicyclobacillus acidocaldarius	0	0	0	0	0	1985	0	0	0	0	0	0
Alkalilimnicola ehrlichii	0	0	0	0	0	0	4450	0	0	3056	0	0
Anaerolinea thermophila	0	0	0	0	0	0	0	0	0	1788	0	0
Brevibacillus brevis	0	0	0	0	0	0	0	0	15386	0	0	0
Brevundimonas subvibrioides	0	0	0	0	0	3972	0	0	0	0	0	0
Chitinophaga pinensis	0	0	0	0	0	0	0	3418	0	0	0	0
Chloracidobacterium thermophilum	0	0	0	0	0	0	0	0	0	3011	0	0
Clostridium acetobutylicum	0	0	0	0	0	0	0	0	0	0	2450	0
Clostridium botulinum	0	0	0	0	0	0	0	0	0	0	5536	0
Clostridium cellulovorans	0	0	0	0	0	0	0	0	0	0	34625	0
Clostridium perfringens	0	0	0	0	0	0	0	0	12139	0	8297	0
Clostridium saccharobutylicum	0	0	0	0	0	0	0	0	0	0	1491	0
Colwellia psychrerythraea	0	0	0	0	0	0	0	2650	0	0	0	0
Corynebacterium resistens	0	0	0	0	0	0	0	0	0	0	0	618
Cupriavidus taiwanensis	0	0	0	0	0	0	0	0	0	13376	0	0
Erwinia billingiae	839	934	878	742	0	0	0	0	0	0	0	780
Erythrobacter litoralis	0	0	0	0	0	0	0	0	0	0	1499	0
Escherichia coli	1409	1451	1291	1320	915	0	0	0	0	0	0	1347
Exiguobacterium sp. AT1b	0	0	0	0	0	0	0	0	0	11503	0	0
Faecalitalea cylindroides	0	0	0	0	1178	0	0	0	0	0	0	0
Flavobacteriaceae bacterium 3519-10	0	0	0	0	0	3851	0	0	0	0	0	0
Frankia casuarinae	0	0	0	0	0	3220	0	0	0	0	0	0
Glutamicibacter arilaitensis	0	0	0	0	0	7535	0	0	0	0	0	0
Haliscomenobacter hydrossis	0	0	0	0	0	0	2375	4715	0	0	0	0
Ignavibacterium album	0	0	0	0	0	0	2648	0	0	0	0	0
Kocuria rhizophila	857	0	756	866	0	0	0	0	0	0	0	1113
Lactococcus garvieae	0	0	0	0	0	0	0	0	0	0	1309	0
Leptospirillum ferrooxidans	0	0	0	0	0	0	0	0	1995	0	0	0
Ligilactobacillus salivarius	0	0	0	0	927	0	0	0	0	0	0	0
Limosilactobacillus reuteri	0	0	0	0	13015	0	0	0	0	0	0	0
Lysinibacillus sphaericus	0	0	0	0	0	0	3979	0	0	0	0	0
Magnetospirillum gryphiswaldense	0	0	0	0	0	0	0	0	0	18647	0	0
Meiothermus ruber	0	0	0	0	0	0	19922	0	3001	0	0	0
Micrococcus luteus	0	0	0	0	0	1988	0	0	0	0	0	0
Niastella koreensis	0	0	0	0	0	0	0	4990	0	0	0	0
Oscillatoria nigroviridis	0	0	635	671	0	0	0	0	0	0	0	750
Parabacteroides distasonis	0	0	0	0	0	0	0	0	0	6463	0	0
Pedobacter heparinus	0	0	0	11810	5608	0	0	0	1228	0	0	14916
Pelagibacterium halotolerans	0	0	0	0	0	2089	0	0	0	0	0	0
Pirellula staleyi	712	0	0	0		0	0	0	0	0	0	0
Plautia stali symbiont	0	0	629		0	0	0	0	0	0	0	0
Priestia megaterium	0	0	0	0	0	0	0	0	6613	0	0	0
Pseudobdellovibrio exovorus	0	0	0	0	0	0	0	2377	0	0	0	0
Pseudomonas aeruginosa	0	0	0	0	0	0	7309	0	0	0	0	0
Pseudoxanthomonas suwonensis	0	0	0	0	0	0	0	2483	0	0	0	0
Rhodoferax ferrireducens	0	0	0	0	0	1802	0	5329	0	0	0	0
Roseiflexus castenholzii	0	0	0	0	0	0	0	0	6333	0	0	0
Roseiflexus sp. RS-1	0	0	0	0	0	0	0	0	8925	0	0	0
Rubinisphaera brasiliensis	0	0	0	0	0	0	0	2475	0	3611	0	0
Salmonella enterica	1763	1958	1667	1815	1230	0	0	0	0	0	0	1670
Sphingobacterium sp. 21	0	0	0	0	0	0	3526	0	0	0	0	0
Sphingobium sp. SYK-6	0	0	0	0	0	1827	0	3966	2802	0	0	0
Staphylococcus aureus	12287	13361	9167	10341	7755	0	0	0	2837	0	0	7293
Staphylococcus epidermidis	798	906	623	770	570	0	0	0	0	0	0	0
Staphylococcus haemolyticus	668	723	0	0	0	0	0	0	0	0	0	0
Staphylococcus pseudintermedius	2286	2370	1603	1863	1504	0	0	0	0	0	0	1280
Stenotrophomonas maltophilia	2212	2965	2819	3207	1532	0	0	0	0	0	1425	3397
Syntrophotalea carbinolica	0	0	0	0	0	0	0	0	0	3457	0	0
Species	NY1T	NY2T	Average	Y1T	Y2T	Average	NY1M	NY2M	Average	Y1M	Y2M	Average	NY1P	NY2P	Average	Y1P	Y2P	Average
Acetivibrio clariflavus	0	0	0	0	0	0	0	0	0	3547	0	1773.5	0	0	0	0	0	0
Acetoanaerobium sticklandii	0	0	0	0	0	0	0	0	0	2644	0	1322	0	2797	1398.5	0	2151	1075.5
Acidovorax sp. KKS102	0	0	0	0	0	0	0	0	0	0	0	0	0	0	0	2775	0	1387.5
Acinetobacter baumannii	0	0	0	0	0	0	4778	1564	3171	6089	0	3044.5	0	0	0	0	0	0
Acinetobacter baylyi	0	0	0	0	0	0	0	0	0	0	10439	5219.5	0	0	0	0	0	0
Agrobacterium vitis	0	0	0	0	0	0	0	0	0	0	0	0	0	0	0	0	2806	1403
Alicyclobacillus acidocaldarius	0	0	0	0	0	0	0	0	0	0	0	0	0	1985	992.5	0	0	0
Alkalilimnicola ehrlichii	0	0	0	0	0	0	0	0	0	4450	3056	3753	0	0	0	0	0	0
Anaerolinea thermophila	0	0	0	0	0	0	0	0	0	0	1788	894	0	0	0	0	0	0
Brevibacillus brevis	0	0	0	15386	0	7693	0	0	0	0	0	0	0	0	0	0	0	0
Brevundimonas subvibrioides	0	0	0	0	0	0	0	0	0	0	0	0	0	3972	1986	0	0	0
Chitinophaga pinensis	0	0	0	0	0	0	0	0	0	0	0	0	0	0	0	3418	0	1709
Chloracidobacterium thermophilum	0	0	0	0	0	0	0	0	0	0	3011	1505.5	0	0	0	0	0	0
Clostridium acetobutylicum	0	0	0	0	0	0	0	0	0	0	0	0	0	0	0	0	2450	1225
Clostridium botulinum	0	0	0	0	0	0	0	0	0	0	0	0	0	0	0	0	5536	2768
Clostridium cellulovorans	0	0	0	0	0	0	0	0	0	0	0	0	0	0	0	0	34625	17312.5
Clostridium perfringens	0	0	0	12139	0	6069.5	0	0	0	0	0	0	0	0	0	0	8297	4148.5
Clostridium saccharobutylicum	0	0	0	0	0	0	0	0	0	0	0	0	0	0	0	0	1491	745.5
Colwellia psychrerythraea	0	0	0	0	0	0	0	0	0	0	0	0	0	0	0	2650	0	1325
Corynebacterium resistens	0	0	0	0	618	309	0	0	0	0	0	0	0	0	0	0	0	0
Cupriavidus taiwanensis	0	0	0	0	0	0	0	0	0	0	13376	6688	0	0	0	0	0	0
Erwinia billingiae	878	742	810	0	780	390	839	934	886.5	0	0	0	0	0	0	0	0	0
Erythrobacter litoralis	0	0	0	0	0	0	0	0	0	0	0	0	0	0	0	0	1499	749.5
Escherichia coli	1291	1320	1305.5	0	1347	673.5	1409	1451	1430	0	0	0	915	0	457.5	0	0	0
Exiguobacterium sp. AT1b	0	0	0	0	0	0	0	0	0	0	11503	5751.5	0	0	0	0	0	0
Faecalitalea cylindroides	0	0	0	0	0	0	0	0	0	0	0	0	1178	0	589	0	0	0
Flavobacteriaceae bacterium	0	0	0	0	0	0	0	0	0	0	0	0	0	3851	1925.5	0	0	0
Frankia casuarinae	0	0	0	0	0	0	0	0	0	0	0	0	0	3220	1610	0	0	0
Glutamicibacter arilaitensis	0	0	0	0	0	0	0	0	0	0	0	0	0	7535	3767.5	0	0	0
Haliscomenobacter hydrossis	0	0	0	0	0	0	0	0	0	2375	0	1187.5	0	0	0	4715	0	2357.5
Ignavibacterium album	0	0	0	0	0	0	0	0	0	2648	0	1324	0	0	0	0	0	0
Kocuria rhizophila	756	866	811	0	1113	556.5	857	0	428.5	0	0	0	0	0	0	0	0	0
Lactococcus garvieae	0	0	0	0	0	0	0	0	0	0	0	0	0	0	0	0	1309	654.5
Leptospirillum ferrooxidans	0	0	0	1995	0	997.5	0	0	0	0	0	0	0	0	0	0	0	0
Ligilactobacillus salivarius	0	0	0	0	0	0	0	0	0	0	0	0	927	0	463.5	0	0	0
Limosilactobacillus reuteri	0	0	0	0	0	0	0	0	0	0	0	0	13015	0	6507.5	0	0	0
Lysinibacillus sphaericus	0	0	0	0	0	0	0	0	0	3979	0	1989.5	0	0	0	0	0	0
Magnetospirillum gryphiswaldense	0	0	0	0	0	0	0	0	0	0	18647	9323.5	0	0	0	0	0	0
Meiothermus ruber	0	0	0	3001	0	1500.5	0	0	0	19922	0	9961	0	0	0	0	0	0
Micrococcus luteus	0	0	0	0	0	0	0	0	0	0	0	0	0	1988	994	0	0	0
Niastella koreensis	0	0	0	0	0	0	0	0	0	0	0	0	0	0	0	4990	0	2495
Oscillatoria nigroviridis	635	671	653	0	750	375	0	0	0	0	0	0	0	0	0	0	0	0
Parabacteroides distasonis	0	0	0	0	0	0	0	0	0	0	6463	3231.5	0	0	0	0	0	0
Pedobacter heparinus	0	11810	5905	1228	14916	8072	0	0	0	0	0	0	5608	0	2804	0	0	0
Pelagibacterium halotolerans	0	0	0	0	0	0	0	0	0	0	0	0	0	2089	1044.5	0	0	0
Pirellula staleyi	0	0	0	0	0	0	712	0	356	0	0	0		0	0	0	0	0
Plautia stali symbiont	629		629	0	0	0	0	0	0	0	0	0	0	0	0	0	0	0
Priestia megaterium	0	0	0	6613	0	3306.5	0	0	0	0	0	0	0	0	0	0	0	0
Pseudobdellovibrio exovorus	0	0	0	0	0	0	0	0	0	0	0	0	0	0	0	2377	0	1188.5
Pseudomonas aeruginosa	0	0	0	0	0	0	0	0	0	7309	0	3654.5	0	0	0	0	0	0
Pseudoxanthomonas suwonensis	0	0	0	0	0	0	0	0	0	0	0	0	0	0	0	2483	0	1241.5
Rhodoferax ferrireducens	0	0	0	0	0	0	0	0	0	0	0	0	0	1802	901	5329	0	2664.5
Roseiflexus castenholzii	0	0	0	6333	0	3166.5	0	0	0	0	0	0	0	0	0	0	0	0
Roseiflexus sp. RS-1	0	0	0	8925	0	4462.5	0	0	0	0	0	0	0	0	0	0	0	0
Rubinisphaera brasiliensis	0	0	0	0	0	0	0	0	0	0	3611	1805.5	0	0	0	2475	0	1237.5
Salmonella enterica	1667	1815	1741	0	1670	835	1763	1958	1860.5	0	0	0	1230	0	615	0	0	0
Sphingobacterium sp. 21	0	0	0	0	0	0	0	0	0	3526	0	1763	0	0	0	0	0	0
Sphingobium sp. SYK-6	0	0	0	2802	0	1401	0	0	0	0	0	0	0	1827	913.5	3966	0	1983
Staphylococcus aureus	9167	10341	9754	2837	7293	5065	12287	13361	12824	0	0	0	7755	0	3877.5	0	0	0
Staphylococcus epidermidis	623	770	696.5	0	0	0	798	906	852	0	0	0	570	0	285	0	0	0
Staphylococcus haemolyticus	0	0	0	0	0	0	668	723	695.5	0	0	0	0	0	0	0	0	0
Staphylococcus pseudintermedius	1603	1863	1733	0	1280	640	2286	2370	2328	0	0	0	1504	0	752	0	0	0
Stenotrophomonas maltophilia	2819	3207	3013	0	3397	1698.5	2212	2965	2588.5	0	0	0	1532	0	766	0	1425	712.5
Syntrophotalea carbinolica	0	0	0	0	0	0	0	0	0	0	3457	1728.5	0	0	0	0	0	0
			27051			47211.5			27420.5			65920			32650			48383.5
									An average count of species at respective thermal regions
									Sampling sites	Hot regions	Warm regions	Cold regions
									Site-I	27051	27420.5	32650
									Site-II	47211.5	65920	48383.5
									TOTAL	74262.5	93340.5	81033.5
Species	AMPYHS1T	AMPYHS2T	AMPYHS1M	AMPYHS2M	AMPYHS1P	AMPYHS2P
Acetivibrio clariflavus	0	0	0	1773.5	0	0
Acetoanaerobium sticklandii	0	0	0	1322	1398.5	1075.5
Acidovorax sp. KKS102	0	0	0	0	0	1387.5
Acinetobacter baumannii	0	0	3171	3044.5	0	0
Acinetobacter baylyi	0	0	0	5219.5	0	0
Agrobacterium vitis	0	0	0	0	0	1403
Alicyclobacillus acidocaldarius	0	0	0	0	992.5	0
Alkalilimnicola ehrlichii	0	0	0	3753	0	0
Anaerolinea thermophila	0	0	0	894	0	0
Brevibacillus brevis	0	7693	0	0	0	0
Brevundimonas subvibrioides	0	0	0	0	1986	0
Chitinophaga pinensis	0	0	0	0	0	1709
Chloracidobacterium thermophilum	0	0	0	1505.5	0	0
Clostridium acetobutylicum	0	0	0	0	0	1225
Clostridium botulinum	0	0	0	0	0	2768
Clostridium cellulovorans	0	0	0	0	0	17312.5
Clostridium perfringens	0	6069.5	0	0	0	4148.5
Clostridium saccharobutylicum	0	0	0	0	0	745.5
Colwellia psychrerythraea	0	0	0	0	0	1325
Corynebacterium resistens	0	309	0	0	0	0
Cupriavidus taiwanensis	0	0	0	6688	0	0
Erwinia billingiae	810	390	886.5	0	0	0
Erythrobacter litoralis	0	0	0	0	0	749.5
Escherichia coli	1305.5	673.5	1430	0	457.5	0
Exiguobacterium sp. AT1b	0	0	0	5751.5	0	0
Faecalitalea cylindroides	0	0	0	0	589	0
Flavobacteriaceae bacterium	0	0	0	0	1925.5	0
Frankia casuarinae	0	0	0	0	1610	0
Glutamicibacter arilaitensis	0	0	0	0	3767.5	0
Haliscomenobacter hydrossis	0	0	0	1187.5	0	2357.5
Ignavibacterium album	0	0	0	1324	0	0
Kocuria rhizophila	811	556.5	428.5	0	0	0
Lactococcus garvieae	0	0	0	0	0	654.5
Leptospirillum ferrooxidans	0	997.5	0	0	0	0
Ligilactobacillus salivarius	0	0	0	0	463.5	0
Limosilactobacillus reuteri	0	0	0	0	6507.5	0
Lysinibacillus sphaericus	0	0	0	1989.5	0	0
Magnetospirillum gryphiswaldense	0	0	0	9323.5	0	0
Meiothermus ruber	0	1500.5	0	9961	0	0
Micrococcus luteus	0	0	0	0	994	0
Niastella koreensis	0	0	0	0	0	2495
Oscillatoria nigroviridis	653	375	0	0	0	0
Parabacteroides distasonis	0	0	0	3231.5	0	0
Pedobacter heparinus	5905	8072	0	0	2804	0
Pelagibacterium halotolerans	0	0	0	0	1044.5	0
Pirellula staleyi	0	0	356	0	0	0
Plautia stali symbiont	629	0	0	0	0	0
Priestia megaterium	0	3306.5	0	0	0	0
Pseudobdellovibrio exovorus	0	0	0	0	0	1188.5
Pseudomonas aeruginosa	0	0	0	3654.5	0	0
Pseudoxanthomonas suwonensis	0	0	0	0	0	1241.5
Rhodoferax ferrireducens	0	0	0	0	901	2664.5
Roseiflexus castenholzii	0	3166.5	0	0	0	0
Roseiflexus sp. RS-1	0	4462.5	0	0	0	0
Rubinisphaera brasiliensis	0	0	0	1805.5	0	1237.5
Salmonella enterica	1741	835	1860.5	0	615	0
Sphingobacterium sp. 21	0	0	0	1763	0	0
Sphingobium sp. SYK-6	0	1401	0	0	913.5	1983
Staphylococcus aureus	9754	5065	12824	0	3877.5	0
Staphylococcus epidermidis	696.5	0	852	0	285	0
Staphylococcus haemolyticus	0	0	695.5	0	0	0
Staphylococcus pseudintermedius	1733	640	2328	0	752	0
Stenotrophomonas maltophilia	3013	1698.5	2588.5	0	766	712.5
Syntrophotalea carbinolica	0	0	0	1728.5	0	0
Species	AMPYHS1T	AMPYHS2T		AMPYHS1M	AMPYHS2M		AMPYHS1P	AMPYHS2P										SPECIES					SPECIES
Acetivibrio clariflavus	0	0	0	0	1773.5	1773.5	0	0	0									Acetivibrio clariflavus					Acetivibrio clariflavus
Acetoanaerobium sticklandii	0	0	0	0	1322	1322	1398.5	1075.5	2474									Acetoanaerobium sticklandii					Acetoanaerobium sticklandii
Acidovorax sp. KKS102	0	0	0	0	0	0	0	1387.5	1387.5									Acidovorax sp. KKS102					Acidovorax sp. KKS102
Acinetobacter baumannii	0	0	0	3171	3044.5	6215.5	0	0	0									Acinetobacter baumannii					Acinetobacter baumannii
Acinetobacter baylyi	0	0	0	0	5219.5	5219.5	0	0	0									Acinetobacter baylyi					Acinetobacter baylyi
Agrobacterium vitis	0	0	0	0	0	0	0	1403	1403									Agrobacterium vitis					Agrobacterium vitis
Alicyclobacillus acidocaldarius	0	0	0	0	0	0	992.5	0	992.5									Alicyclobacillus acidocaldarius					Alicyclobacillus acidocaldarius
Alkalilimnicola ehrlichii	0	0	0	0	3753	3753	0	0	0									Alkalilimnicola ehrlichii					Alkalilimnicola ehrlichii
Anaerolinea thermophila	0	0	0	0	894	894	0	0	0									Anaerolinea thermophila					Anaerolinea thermophila
Brevibacillus brevis	0	7693	7693	0	0	0	0	0	0									Brevibacillus brevis					Brevibacillus brevis
Brevundimonas subvibrioides	0	0	0	0	0	0	1986	0	1986									Brevundimonas subvibrioides					Brevundimonas subvibrioides
Chitinophaga pinensis	0	0	0	0	0	0	0	1709	1709									Chitinophaga pinensis					Chitinophaga pinensis
Chloracidobacterium thermophilum	0	0	0	0	1505.5	1505.5	0	0	0									Chloracidobacterium thermophilum					Chloracidobacterium thermophilum
Clostridium acetobutylicum	0	0	0	0	0	0	0	1225	1225									Clostridium acetobutylicum					Clostridium acetobutylicum
Clostridium botulinum	0	0	0	0	0	0	0	2768	2768									Clostridium botulinum					Clostridium botulinum
Clostridium cellulovorans	0	0	0	0	0	0	0	17312.5	17312.5									Clostridium cellulovorans					Clostridium cellulovorans
Clostridium perfringens	0	6069.5	6069.5	0	0	0	0	4148.5	4148.5									Clostridium perfringens					Clostridium perfringens
Clostridium saccharobutylicum	0	0	0	0	0	0	0	745.5	745.5									Clostridium saccharobutylicum					Clostridium saccharobutylicum
Colwellia psychrerythraea	0	0	0	0	0	0	0	1325	1325									Colwellia psychrerythraea					Colwellia psychrerythraea
Corynebacterium resistens	0	309	309	0	0	0	0	0	0									Corynebacterium resistens					Corynebacterium resistens
Cupriavidus taiwanensis	0	0	0	0	6688	6688	0	0	0									Cupriavidus taiwanensis					Cupriavidus taiwanensis
Erwinia billingiae	810	390	1200	886.5	0	886.5	0	0	0									Erwinia billingiae					Erwinia billingiae
Erythrobacter litoralis	0	0	0	0	0	0	0	749.5	749.5									Erythrobacter litoralis					Erythrobacter litoralis
Escherichia coli	1305.5	673.5	1979	1430	0	1430	457.5	0	457.5									Escherichia coli					Escherichia coli
Exiguobacterium sp. AT1b	0	0	0	0	5751.5	5751.5	0	0	0									Exiguobacterium sp. AT1b					Exiguobacterium sp. AT1b
Faecalitalea cylindroides	0	0	0	0	0	0	589	0	589									Faecalitalea cylindroides					Faecalitalea cylindroides
Flavobacteriaceae bacterium	0	0	0	0	0	0	1925.5	0	1925.5									Flavobacteriaceae bacterium 3519-10					Flavobacteriaceae bacterium 3519-10
Frankia casuarinae	0	0	0	0	0	0	1610	0	1610									Frankia casuarinae					Frankia casuarinae
Glutamicibacter arilaitensis	0	0	0	0	0	0	3767.5	0	3767.5									Glutamicibacter arilaitensis					Glutamicibacter arilaitensis
Haliscomenobacter hydrossis	0	0	0	0	1187.5	1187.5	0	2357.5	2357.5									Haliscomenobacter hydrossis					Haliscomenobacter hydrossis
Ignavibacterium album	0	0	0	0	1324	1324	0	0	0									Ignavibacterium album					Ignavibacterium album
Kocuria rhizophila	811	556.5	1367.5	428.5	0	428.5	0	0	0									Kocuria rhizophila					Kocuria rhizophila
Lactococcus garvieae	0	0	0	0	0	0	0	654.5	654.5									Lactococcus garvieae					Lactococcus garvieae
Leptospirillum ferrooxidans	0	997.5	997.5	0	0	0	0	0	0									Leptospirillum ferrooxidans					Leptospirillum ferrooxidans
Ligilactobacillus salivarius	0	0	0	0	0	0	463.5	0	463.5									Ligilactobacillus salivarius					Ligilactobacillus salivarius
Limosilactobacillus reuteri	0	0	0	0	0	0	6507.5	0	6507.5									Limosilactobacillus reuteri					Limosilactobacillus reuteri
Lysinibacillus sphaericus	0	0	0	0	1989.5	1989.5	0	0	0									Lysinibacillus sphaericus					Lysinibacillus sphaericus
Magnetospirillum gryphiswaldense	0	0	0	0	9323.5	9323.5	0	0	0									Magnetospirillum gryphiswaldense					Magnetospirillum gryphiswaldense
Meiothermus ruber	0	1500.5	1500.5	0	9961	9961	0	0	0									Meiothermus ruber					Meiothermus ruber
Micrococcus luteus	0	0	0	0	0	0	994	0	994									Micrococcus luteus					Micrococcus luteus
Niastella koreensis	0	0	0	0	0	0	0	2495	2495									Niastella koreensis					Niastella koreensis
Oscillatoria nigroviridis	653	375	1028	0	0	0	0	0	0									Oscillatoria nigro-viridis					Oscillatoria nigro-viridis
Parabacteroides distasonis	0	0	0	0	3231.5	3231.5	0	0	0									Parabacteroides distasonis					Parabacteroides distasonis
Pedobacter heparinus	5905	8072	13977	0	0	0	2804	0	2804									Pedobacter heparinus					Pedobacter heparinus
Pelagibacterium halotolerans	0	0	0	0	0	0	1044.5	0	1044.5									Pelagibacterium halotolerans					Pelagibacterium halotolerans
Pirellula staleyi	0	0	0	356	0	356	0	0	0									Pirellula staleyi					Pirellula staleyi
Plautia stali symbiont	629	0	629	0	0	0	0	0	0									Plautia stali symbiont					Plautia stali symbiont
Priestia megaterium	0	3306.5	3306.5	0	0	0	0	0	0									Priestia megaterium					Priestia megaterium
Pseudobdellovibrio exovorus	0	0	0	0	0	0	0	1188.5	1188.5									Pseudobdellovibrio exovorus					Pseudobdellovibrio exovorus
Pseudomonas aeruginosa	0	0	0	0	3654.5	3654.5	0	0	0									Pseudomonas aeruginosa					Pseudomonas aeruginosa
Pseudoxanthomonas suwonensis	0	0	0	0	0	0	0	1241.5	1241.5									Pseudoxanthomonas suwonensis					Pseudoxanthomonas suwonensis
Rhodoferax ferrireducens	0	0	0	0	0	0	901	2664.5	3565.5									Rhodoferax ferrireducens					Rhodoferax ferrireducens
Roseiflexus castenholzii	0	3166.5	3166.5	0	0	0	0	0	0									Roseiflexus castenholzii					Roseiflexus castenholzii
Roseiflexus sp. RS-1	0	4462.5	4462.5	0	0	0	0	0	0									Roseiflexus sp. RS-1					Roseiflexus sp. RS-1
Rubinisphaera brasiliensis	0	0	0	0	1805.5	1805.5	0	1237.5	1237.5									Rubinisphaera brasiliensis					Rubinisphaera brasiliensis
Salmonella enterica	1741	835	2576	1860.5	0	1860.5	615	0	615									Salmonella enterica					Salmonella enterica
Sphingobacterium sp. 21	0	0	0	0	1763	1763	0	0	0									Sphingobacterium sp. 21					Sphingobacterium sp. 21
Sphingobium sp. SYK-6	0	1401	1401	0	0	0	913.5	1983	2896.5									Sphingobium sp. SYK-6					Sphingobium sp. SYK-6
Staphylococcus aureus	9754	5065	14819	12824	0	12824	3877.5	0	3877.5									Staphylococcus aureus					Staphylococcus aureus
Staphylococcus epidermidis	696.5	0	696.5	852	0	852	285	0	285									Staphylococcus epidermidis					Staphylococcus epidermidis
Staphylococcus haemolyticus	0	0	0	695.5	0	695.5	0	0	0									Staphylococcus haemolyticus					Staphylococcus haemolyticus
Staphylococcus pseudintermedius	1733	640	2373	2328	0	2328	752	0	752									Staphylococcus pseudintermedius					Staphylococcus pseudintermedius
Stenotrophomonas maltophilia	3013	1698.5	4711.5	2588.5	0	2588.5	766	712.5	1478.5									Stenotrophomonas maltophilia					Stenotrophomonas maltophilia
Syntrophotalea carbinolica	0	0	0	0	1728.5	1728.5	0	0	0									Syntrophotalea carbinolica					Syntrophotalea carbinolica
Species	Hot region	%	Warm region	%	Cold region	%
Acetivibrio clariflavus	0	0	1773.5	1.90003	0	0
Acetoanaerobium sticklandii	0	0	1322	1.41632	2474	3.05306
Acidovorax sp. KKS102	0	0	0	0	1387.5	1.71225
Acinetobacter baumannii	0	0	6215.5	6.65895	0	0
Acinetobacter baylyi	0	0	5219.5	5.59189	0	0
Agrobacterium vitis	0	0	0	0	1403	1.73138
Alicyclobacillus acidocaldarius	0	0	0	0	992.5	1.2248
Alkalilimnicola ehrlichii	0	0	3753	4.02076	0	0
Anaerolinea thermophila	0	0	894	0.957784	0	0
Brevibacillus brevis	7693	10.3592	0	0	0	0
Brevundimonas subvibrioides	0	0	0	0	1986	2.45084
Chitinophaga pinensis	0	0	0	0	1709	2.109
Chloracidobacterium thermophilum	0	0	1505.5	1.61291	0	0
Clostridium acetobutylicum	0	0	0	0	1225	1.51172
Clostridium botulinum	0	0	0	0	2768	3.41587
Clostridium cellulovorans	0	0	0	0	17312.5	21.3646
Clostridium perfringens	6069.5	8.17303	0	0	4148.5	5.11949
Clostridium saccharobutylicum	0	0	0	0	745.5	0.91999
Colwellia psychrerythraea	0	0	0	0	1325	1.63513
Corynebacterium resistens	309	0.416092	0	0	0	0
Cupriavidus taiwanensis	0	0	6688	7.16516	0	0
Erwinia billingiae	1200	1.61589	886.5	0.949749	0	0
Erythrobacter litoralis	0	0	0	0	749.5	0.924926
Escherichia coli	1979	2.66487	1430	1.53203	457.5	0.564581
Exiguobacterium sp. AT1b	0	0	5751.5	6.16185	0	0
Faecalitalea cylindroides	0	0	0	0	589	0.72686
Flavobacteriaceae bacterium	0	0	0	0	1925.5	2.37618
Frankia casuarinae	0	0	0	0	1610	1.98683
Glutamicibacter arilaitensis	0	0	0	0	3767.5	4.64931
Haliscomenobacter hydrossis	0	0	1187.5	1.27222	2357.5	2.90929
Ignavibacterium album	0	0	1324	1.41846	0	0
Kocuria rhizophila	1367.5	1.84144	428.5	0.459072	0	0
Lactococcus garvieae	0	0	0	0	654.5	0.807691
Leptospirillum ferrooxidans	997.5	1.34321	0	0	0	0
Ligilactobacillus salivarius	0	0	0	0	463.5	0.571986
Limosilactobacillus reuteri	0	0	0	0	6507.5	8.03063
Lysinibacillus sphaericus	0	0	1989.5	2.13144	0	0
Magnetospirillum gryphiswaldense	0	0	9323.5	9.9887	0	0
Meiothermus ruber	1500.5	2.02054	9961	10.6717	0	0
Micrococcus luteus	0	0	0	0	994	1.22665
Niastella koreensis	0	0	0	0	2495	3.07897
Oscillatoria nigroviridis	1028	1.38428	0	0	0	0
Parabacteroides distasonis	0	0	3231.5	3.46206	0	0
Pedobacter heparinus	13977	18.8211	0	0	2804	3.4603
Pelagibacterium halotolerans	0	0	0	0	1044.5	1.28897
Pirellula staleyi	0	0	356	0.381399	0	0
Plautia stali symbiont	629	0.846995	0	0	0	0
Priestia megaterium	3306.5	4.45245	0	0	0	0
Pseudobdellovibrio exovorus	0	0	0	0	1188.5	1.46668
Pseudomonas aeruginosa	0	0	3654.5	3.91524	0	0
Pseudoxanthomonas suwonensis	0	0	0	0	1241.5	1.53208
Rhodoferax ferrireducens	0	0	0	0	3565.5	4.40003
Roseiflexus castenholzii	3166.5	4.26393	0	0	0	0
Roseiflexus sp. RS-1	4462.5	6.00909	0	0	0	0
Rubinisphaera brasiliensis	0	0	1805.5	1.93432	1237.5	1.52715
Salmonella enterica	2576	3.46878	1860.5	1.99324	615	0.758945
Sphingobacterium sp. 21	0	0	1763	1.88878	0	0
Sphingobium sp. SYK-6	1401	1.88655	0	0	2896.5	3.57445
Staphylococcus aureus	14819	19.9549	12824	13.7389	3877.5	4.78506
Staphylococcus epidermidis	696.5	0.937889	852	0.912787	285	0.351706
Staphylococcus haemolyticus	0	0	695.5	0.745121	0	0
Staphylococcus pseudintermedius	2373	3.19542	2328	2.49409	752	0.928011
Stenotrophomonas maltophilia	4711.5	6.34439	2588.5	2.77318	1478.5	1.82455
Syntrophotalea carbinolica	0	0	1728.5	1.85182	0	0
	74262.5		93340.5		81033.5
Species	Hot region		Species	Warm region		Species	Cold regin
Staphylococcus aureus	19.9549		Staphylococcus aureus	13.7389		Clostridium cellulovorans	21.3646
Pedobacter heparinus	18.8211		Meiothermus ruber	10.6717		Limosilactobacillus reuteri	8.03063
Brevibacillus brevis	10.3592		Magnetospirillum gryphiswaldense	9.9887		Clostridium perfringens	5.11949
Clostridium perfringens	8.17303		Cupriavidus taiwanensis	7.16516		Staphylococcus aureus	4.78506
Stenotrophomonas maltophilia	6.34439		Acinetobacter baumannii	6.65895		Glutamicibacter arilaitensis	4.64931
Roseiflexus sp. RS-1	6.00909		Exiguobacterium sp. AT1b	6.16185		Rhodoferax ferrireducens	4.40003
Priestia megaterium	4.45245		Acinetobacter baylyi	5.59189		Sphingobium sp. SYK-6	3.57445
Roseiflexus castenholzii	4.26393		Alkalilimnicola ehrlichii	4.02076		Pedobacter heparinus	3.4603
Salmonella enterica	3.46878		Pseudomonas aeruginosa	3.91524		Clostridium botulinum	3.41587
Staphylococcus pseudintermedius	3.19542		Parabacteroides distasonis	3.46206		Niastella koreensis	3.07897
Escherichia coli	2.66487		Stenotrophomonas maltophilia	2.77318		Acetoanaerobium sticklandii	3.05306
Meiothermus ruber	2.02054		Staphylococcus pseudintermedius	2.49409		Haliscomenobacter hydrossis	2.90929
Sphingobium sp. SYK-6	1.88655		Lysinibacillus sphaericus	2.13144		Brevundimonas subvibrioides	2.45084
Kocuria rhizophila	1.84144		Salmonella enterica	1.99324		Flavobacteriaceae bacterium	2.37618
Erwinia billingiae	1.61589		Rubinisphaera brasiliensis	1.93432		Chitinophaga pinensis	2.109
Oscillatoria nigro-viridis	1.38428		Acetivibrio clariflavus	1.90003		Frankia casuarinae	1.98683
Leptospirillum ferrooxidans	1.34321		Sphingobacterium sp. 21	1.88878		Stenotrophomonas maltophilia	1.82455
Staphylococcus epidermidis	0.937889		Syntrophotalea carbinolica	1.85182		Agrobacterium vitis	1.73138
Plautia stali symbiont	0.846995		Chloracidobacterium thermophilum	1.61291		Acidovorax sp. KKS102	1.71225
Corynebacterium resistens	0.416092		Escherichia coli	1.53203		Colwellia psychrerythraea	1.63513
Acetivibrio clariflavus	0		Ignavibacterium album	1.41846		Pseudoxanthomonas suwonensis	1.53208
Acetoanaerobium sticklandii	0		Acetoanaerobium sticklandii	1.41632		Rubinisphaera brasiliensis	1.52715
Acidovorax sp. KKS102	0		Haliscomenobacter hydrossis	1.27222		Clostridium acetobutylicum	1.51172
Acinetobacter baumannii	0		Anaerolinea thermophila	0.957784		Pseudobdellovibrio exovorus	1.46668
Acinetobacter baylyi	0		Erwinia billingiae	0.949749		Pelagibacterium halotolerans	1.28897
Agrobacterium vitis	0		Staphylococcus epidermidis	0.912787		Micrococcus luteus	1.22665
Alicyclobacillus acidocaldarius	0		Staphylococcus haemolyticus	0.745121		Alicyclobacillus acidocaldarius	1.2248
Alkalilimnicola ehrlichii	0		Kocuria rhizophila	0.459072		Staphylococcus pseudintermedius	0.928011
Anaerolinea thermophila	0		Pirellula staleyi	0.381399		Erythrobacter litoralis	0.924926
Brevundimonas subvibrioides	0		Acidovorax sp. KKS102	0		Clostridium saccharobutylicum	0.91999
Chitinophaga pinensis	0		Agrobacterium vitis	0		Lactococcus garvieae	0.807691
Chloracidobacterium thermophilum	0		Alicyclobacillus acidocaldarius	0		Salmonella enterica	0.758945
Clostridium acetobutylicum	0		Brevibacillus brevis	0		Faecalitalea cylindroides	0.72686
Clostridium botulinum	0		Brevundimonas subvibrioides	0		Ligilactobacillus salivarius	0.571986
Clostridium cellulovorans	0		Chitinophaga pinensis	0		Escherichia coli	0.564581
Clostridium saccharobutylicum	0		Clostridium acetobutylicum	0		Staphylococcus epidermidis	0.351706
Colwellia psychrerythraea	0		Clostridium botulinum	0		Acetivibrio clariflavus	0
Cupriavidus taiwanensis	0		Clostridium cellulovorans	0		Acinetobacter baumannii	0
Erythrobacter litoralis	0		Clostridium perfringens	0		Acinetobacter baylyi	0
Exiguobacterium sp. AT1b	0		Clostridium saccharobutylicum	0		Alkalilimnicola ehrlichii	0
Faecalitalea cylindroides	0		Colwellia psychrerythraea	0		Anaerolinea thermophila	0
Flavobacteriaceae bacterium	0		Corynebacterium resistens	0		Brevibacillus brevis	0
Frankia casuarinae	0		Erythrobacter litoralis	0		Chloracidobacterium thermophilum	0
Glutamicibacter arilaitensis	0		Faecalitalea cylindroides	0		Corynebacterium resistens	0
Haliscomenobacter hydrossis	0		Flavobacteriaceae bacterium	0		Cupriavidus taiwanensis	0
Ignavibacterium album	0		Frankia casuarinae	0		Erwinia billingiae	0
Lactococcus garvieae	0		Glutamicibacter arilaitensis	0		Exiguobacterium sp. AT1b	0
Ligilactobacillus salivarius	0		Lactococcus garvieae	0		Ignavibacterium album	0
Limosilactobacillus reuteri	0		Leptospirillum ferrooxidans	0		Kocuria rhizophila	0
Lysinibacillus sphaericus	0		Ligilactobacillus salivarius	0		Leptospirillum ferrooxidans	0
Magnetospirillum gryphiswaldense	0		Limosilactobacillus reuteri	0		Lysinibacillus sphaericus	0
Micrococcus luteus	0		Micrococcus luteus	0		Magnetospirillum gryphiswaldense	0
Niastella koreensis	0		Niastella koreensis	0		Meiothermus ruber	0
Parabacteroides distasonis	0		Oscillatoria nigroviridis	0		Oscillatoria nigroviridis	0
Pelagibacterium halotolerans	0		Pedobacter heparinus	0		Parabacteroides distasonis	0
Pirellula staleyi	0		Pelagibacterium halotolerans	0		Pirellula staleyi	0
Pseudobdellovibrio exovorus	0		Plautia stali symbiont	0		Plautia stali symbiont	0
Pseudomonas aeruginosa	0		Priestia megaterium	0		Priestia megaterium	0
Pseudoxanthomonas suwonensis	0		Pseudobdellovibrio exovorus	0		Pseudomonas aeruginosa	0
Rhodoferax ferrireducens	0		Pseudoxanthomonas suwonensis	0		Roseiflexus castenholzii	0
Rubinisphaera brasiliensis	0		Rhodoferax ferrireducens	0		Roseiflexus sp. RS-1	0
Sphingobacterium sp. 21	0		Roseiflexus castenholzii	0		Sphingobacterium sp. 21	0
Staphylococcus haemolyticus	0		Roseiflexus sp. RS-1	0		Staphylococcus haemolyticus	0
Syntrophotalea carbinolica	0		Sphingobium sp. SYK-6	0		Syntrophotalea carbinolica	0
